# Supplementary material for: Evaluation of the influenza-like illness sentinel surveillance system: A national perspective in Tanzania from January to December 2019
Source: PLoS One. 2023 Mar 20;18(3):e0283043. doi: 10.1371/journal.pone.0283043 (PMC10027206; doi:10.1371/journal.pone.0283043)
Supplement: S4 File — (ZIP) [file pone.0283043.s005.zip]

Archive with 3 entries (3 files):
- 2019 Data set -influenza-NIC.xlsx
- NIC analysis_S4_File.xlsx
- 2019 influenza data set.dta
