# Supplementary material for: Evaluation of the influenza-like illness sentinel surveillance system: A national perspective in Tanzania from January to December 2019
Source: PLoS One. 2023 Mar 20;18(3):e0283043. doi: 10.1371/journal.pone.0283043 (PMC10027206; doi:10.1371/journal.pone.0283043)
Supplement: S4 File — (ZIP) [file pone.0283043.s005.zip › 2019 Data set -influenza-NIC.xlsx]

## Sheet: Sheet1
S/N	Age	Age group	Sex	Sample type	Week number	Case definition type	PCR results	TAT (days)	TATcat (days)
1	1	0-4	Male	Both Nasal and Throat Swab	1	Influenzalike Illness	Influenza A and B Not Detected	4	≤ 7
2	26	25-34	Female	Both Nasal and Throat Swab	1	Influenzalike Illness	Influenza A and B Not Detected	4	≤ 7
3	3	0-4	Male	Both Nasal and Throat Swab	1	Influenzalike Illness	Influenza A and B Not Detected	4	≤ 7
4	0	0-4	Female	Both Nasal and Throat Swab	1	Severe Acute Respiratory Infection	Influenza A and B Not Detected	4	≤ 7
5	0	0-4	Male	Both Nasal and Throat Swab	1	Severe Acute Respiratory Infection	Influenza A and B Not Detected	4	≤ 7
6	0	0-4	Male	Both Nasal and Throat Swab	1	Severe Acute Respiratory Infection	Influenza A and B Not Detected	4	≤ 7
7	35	35-44	Male	Both Nasal and Throat Swab	1	Severe Acute Respiratory Infection	Influenza A and B Not Detected	4	≤ 7
8	22	15-24	Male	Both Nasal and Throat Swab	1	Severe Acute Respiratory Infection	Influenza A and B Not Detected	4	≤ 7
9	2	0-4	Male	Both Nasal and Throat Swab	1	Severe Acute Respiratory Infection	Influenza A and B Not Detected	4	≤ 7
10	58	55-64	Female	Both Nasal and Throat Swab	1	Influenzalike Illness	Influenza A and B Not Detected	4	≤ 7
11	0	0-4	Male	Both Nasal and Throat Swab	1	Influenzalike Illness	Influenza A and B Not Detected	4	≤ 7
12	0	0-4	Male	Both Nasal and Throat Swab	1	Influenzalike Illness	Influenza A and B Not Detected	4	≤ 7
13	30	25-34	Female	Both Nasal and Throat Swab	1	Influenzalike Illness	Influenza A and B Not Detected	4	≤ 7
14	7	5-14	Male	Both Nasal and Throat Swab	1	Influenzalike Illness	Influenza A and B Not Detected	4	≤ 7
15	22	15-24	Male	Both Nasal and Throat Swab	1	Influenzalike Illness	Influenza A and B Not Detected	4	≤ 7
16	0	0-4	Female	Both Nasal and Throat Swab	1	Influenzalike Illness	Influenza A and B Not Detected	4	≤ 7
17	2	0-4	Male	Both Nasal and Throat Swab	1	Severe Acute Respiratory Infection	Influenza A and B Not Detected	4	≤ 7
18	34	25-34	Female	Both Nasal and Throat Swab	1	Influenzalike Illness	Influenza A and B Not Detected	4	≤ 7
19	38	35-44	Male	Both Nasal and Throat Swab	2	Influenzalike Illness	Influenza A and B Not Detected	1	≤ 7
20	20	15-24	Female	Both Nasal and Throat Swab	2	Influenzalike Illness	Influenza A and B Not Detected	1	≤ 7
21	33	25-34	Male	Both Nasal and Throat Swab	2	Influenzalike Illness	Influenza A and B Not Detected	1	≤ 7
22	44	35-44	Female	Both Nasal and Throat Swab	2	Influenzalike Illness	Influenza A and B Not Detected	1	≤ 7
23	44	35-44	Female	Both Nasal and Throat Swab	2	Influenzalike Illness	Influenza A and B Not Detected	1	≤ 7
24	55	55-64	Female	Both Nasal and Throat Swab	2	Influenzalike Illness	Influenza A Detected	1	≤ 7
25	31	25-34	Female	Both Nasal and Throat Swab	2	Influenzalike Illness	Influenza A Detected	1	≤ 7
26	53	45-54	Male	Both Nasal and Throat Swab	2	Influenzalike Illness	Influenza A and B Not Detected	1	≤ 7
27	0	0-4	Female	Both Nasal and Throat Swab	2	Influenzalike Illness	Influenza A and B Not Detected	1	≤ 7
28	21	15-24	Female	Both Nasal and Throat Swab	2	Influenzalike Illness	Influenza A and B Not Detected	1	≤ 7
29	4	0-4	Male	Both Nasal and Throat Swab	2	Influenzalike Illness	Influenza A and B Not Detected	1	≤ 7
30	5	5-14	Male	Both Nasal and Throat Swab	2	Influenzalike Illness	Influenza B Detected	1	≤ 7
31	7	5-14	Female	Both Nasal and Throat Swab	2	Influenzalike Illness	Influenza A and B Not Detected	1	≤ 7
32	33	25-34	Male	Both Nasal and Throat Swab	2	Influenzalike Illness	Influenza B Detected	1	≤ 7
33	1	0-4	Female	Both Nasal and Throat Swab	2	Influenzalike Illness	Influenza A and B Not Detected	1	≤ 7
34	24	15-24	Female	Both Nasal and Throat Swab	2	Influenzalike Illness	Influenza A and B Not Detected	1	≤ 7
35	1	0-4	Male	Both Nasal and Throat Swab	2	Influenzalike Illness	Influenza A and B Not Detected	1	≤ 7
36	31	25-34	Female	Both Nasal and Throat Swab	2	Influenzalike Illness	Influenza A and B Not Detected	1	≤ 7
37	0	0-4	Female	Both Nasal and Throat Swab	2	Influenzalike Illness	Influenza A and B Not Detected	1	≤ 7
38	1	0-4	Female	Both Nasal and Throat Swab	2	Influenzalike Illness	Influenza A and B Not Detected	1	≤ 7
39	28	25-34	Female	Both Nasal and Throat Swab	2	Influenzalike Illness	Influenza A and B Not Detected	1	≤ 7
40	0	0-4	Male	Both Nasal and Throat Swab	2	Influenzalike Illness	Influenza B Detected	1	≤ 7
41	71	≥65	Male	Both Nasal and Throat Swab	2	Influenzalike Illness	Influenza A Detected	11	>7
42	30	25-34	Male	Both Nasal and Throat Swab	2	Influenzalike Illness	Influenza A and B Not Detected	36	>7
43	26	25-34	Female	Both Nasal and Throat Swab	2	Influenzalike Illness	Influenza A Detected	9	>7
44	1	0-4	Male	Both Nasal and Throat Swab	2	Severe Acute Respiratory Infection	Influenza A and B Not Detected	36	>7
45	1	0-4	Male	Both Nasal and Throat Swab	2	Severe Acute Respiratory Infection	Influenza A and B Not Detected	36	>7
46	0	0-4	Male	Both Nasal and Throat Swab	2	Severe Acute Respiratory Infection	Influenza A and B Not Detected	36	>7
47	0	0-4	Male	Both Nasal and Throat Swab	2	Influenzalike Illness	Influenza A and B Not Detected	36	>7
48	0	0-4	Male	Both Nasal and Throat Swab	2	Influenzalike Illness	Influenza A and B Not Detected	36	>7
49	0	0-4	Female	Both Nasal and Throat Swab	2	Severe Acute Respiratory Infection	Influenza A and B Not Detected	36	>7
50	0	0-4	Female	Both Nasal and Throat Swab	2	Influenzalike Illness	Influenza A and B Not Detected	36	>7
51	22	15-24	Male	Both Nasal and Throat Swab	2	Influenzalike Illness	Influenza A and B Not Detected	36	>7
52	0	0-4	Male	Both Nasal and Throat Swab	2	Influenzalike Illness	Influenza A and B Not Detected	36	>7
53	0	0-4	Female	Both Nasal and Throat Swab	2	Influenzalike Illness	Influenza A and B Not Detected	36	>7
54	0	0-4	Missing	Both Nasal and Throat Swab	2	Influenzalike Illness	Influenza A and B Not Detected	36	>7
55	0	0-4	Female	Both Nasal and Throat Swab	2	Severe Acute Respiratory Infection	Influenza A and B Not Detected	36	>7
56	4	0-4	Male	Both Nasal and Throat Swab	2	Severe Acute Respiratory Infection	Influenza A and B Not Detected	36	>7
57	0	0-4	Female	Both Nasal and Throat Swab	2	Severe Acute Respiratory Infection	Influenza A and B Not Detected	36	>7
58	1	0-4	Male	Both Nasal and Throat Swab	2	Severe Acute Respiratory Infection	Influenza A and B Not Detected	36	>7
59	1	0-4	Male	Both Nasal and Throat Swab	2	Severe Acute Respiratory Infection	Influenza A and B Not Detected	36	>7
60	3	0-4	Male	Both Nasal and Throat Swab	2	Severe Acute Respiratory Infection	Influenza A and B Not Detected	36	>7
61	1	0-4	Female	Both Nasal and Throat Swab	2	Severe Acute Respiratory Infection	Influenza A and B Not Detected	36	>7
62	1	0-4	Female	Both Nasal and Throat Swab	2	Severe Acute Respiratory Infection	Influenza A and B Not Detected	36	>7
63	1	0-4	Female	Both Nasal and Throat Swab	2	Severe Acute Respiratory Infection	Influenza A and B Not Detected	36	>7
64	3	0-4	Male	Both Nasal and Throat Swab	2	Severe Acute Respiratory Infection	Influenza A and B Not Detected	36	>7
65	0	0-4	Male	Both Nasal and Throat Swab	2	Severe Acute Respiratory Infection	Influenza A and B Not Detected	36	>7
66	1	0-4	Male	Both Nasal and Throat Swab	2	Severe Acute Respiratory Infection	Influenza A and B Not Detected	36	>7
67	1	0-4	Female	Both Nasal and Throat Swab	2	Severe Acute Respiratory Infection	Influenza A and B Not Detected	36	>7
68	0	0-4	Female	Both Nasal and Throat Swab	2	Severe Acute Respiratory Infection	Influenza A and B Not Detected	36	>7
69	0	0-4	Female	Both Nasal and Throat Swab	2	Severe Acute Respiratory Infection	Non Human sample	36	>7
70	0	0-4	Male	Both Nasal and Throat Swab	2	Severe Acute Respiratory Infection	Influenza A and B Not Detected	36	>7
71	1	0-4	Female	Both Nasal and Throat Swab	2	Severe Acute Respiratory Infection	Influenza A and B Not Detected	36	>7
72	2	0-4	Female	Both Nasal and Throat Swab	2	Severe Acute Respiratory Infection	Influenza A and B Not Detected	36	>7
73	1	0-4	Male	Both Nasal and Throat Swab	2	Severe Acute Respiratory Infection	Influenza A and B Not Detected	36	>7
74	0	0-4	Female	Both Nasal and Throat Swab	2	Severe Acute Respiratory Infection	Influenza A and B Not Detected	36	>7
75	4	0-4	Male	Both Nasal and Throat Swab	2	Severe Acute Respiratory Infection	Influenza A and B Not Detected	36	>7
76	0	0-4	Male	Both Nasal and Throat Swab	2	Severe Acute Respiratory Infection	Influenza A and B Not Detected	36	>7
77	1	0-4	Male	Both Nasal and Throat Swab	2	Severe Acute Respiratory Infection	Influenza A and B Not Detected	36	>7
78	0	0-4	Female	Both Nasal and Throat Swab	2	Severe Acute Respiratory Infection	Influenza A and B Not Detected	36	>7
79	1	0-4	Female	Both Nasal and Throat Swab	2	Severe Acute Respiratory Infection	Influenza A and B Not Detected	36	>7
80	0	0-4	Male	Both Nasal and Throat Swab	2	Severe Acute Respiratory Infection	Influenza A and B Not Detected	36	>7
81	1	0-4	Male	Both Nasal and Throat Swab	2	Severe Acute Respiratory Infection	Influenza A and B Not Detected	36	>7
82	1	0-4	Female	Both Nasal and Throat Swab	2	Severe Acute Respiratory Infection	Influenza A and B Not Detected	36	>7
83	34	25-34	Female	Both Nasal and Throat Swab	3	Influenzalike Illness	Influenza A and B Not Detected	30	>7
84	8	5-14	Male	Both Nasal and Throat Swab	3	Influenzalike Illness	Influenza A and B Not Detected	30	>7
85	6	5-14	Female	Both Nasal and Throat Swab	3	Influenzalike Illness	Influenza A and B Not Detected	30	>7
86	34	25-34	Female	Both Nasal and Throat Swab	3	Influenzalike Illness	Influenza A and B Not Detected	30	>7
87	0	0-4	Female	Both Nasal and Throat Swab	3	Severe Acute Respiratory Infection	Influenza A Detected	30	>7
88	2	0-4	Male	Both Nasal and Throat Swab	3	Severe Acute Respiratory Infection	Influenza A and B Not Detected	30	>7
89	0	0-4	Male	Both Nasal and Throat Swab	3	Influenzalike Illness	Influenza A and B Not Detected	30	>7
90	54	45-54	Male	Both Nasal and Throat Swab	3	Severe Acute Respiratory Infection	Influenza A Detected	30	>7
91	0	0-4	Male	Both Nasal and Throat Swab	3	Severe Acute Respiratory Infection	Influenza A and B Not Detected	30	>7
92	47	45-54	Female	Both Nasal and Throat Swab	3	Influenzalike Illness	Influenza A Detected	30	>7
93	23	15-24	Female	Both Nasal and Throat Swab	3	Severe Acute Respiratory Infection	Influenza A and B Not Detected	30	>7
94	4	0-4	Male	Both Nasal and Throat Swab	3	Severe Acute Respiratory Infection	Influenza A and B Not Detected	30	>7
95	45	45-54	Male	Both Nasal and Throat Swab	3	Severe Acute Respiratory Infection	Influenza A and B Not Detected	30	>7
96	0	0-4	Female	Both Nasal and Throat Swab	3	Severe Acute Respiratory Infection	Influenza A and B Not Detected	30	>7
97	86	≥65	Male	Both Nasal and Throat Swab	3	Severe Acute Respiratory Infection	Influenza A and B Not Detected	30	>7
98	40	35-44	Female	Both Nasal and Throat Swab	3	Influenzalike Illness	Influenza A and B Not Detected	30	>7
99	0	0-4	Male	Both Nasal and Throat Swab	3	Severe Acute Respiratory Infection	Influenza A Detected	30	>7
100	2	0-4	Male	Both Nasal and Throat Swab	3	Severe Acute Respiratory Infection	Influenza A and B Not Detected	30	>7
101	45	45-54	Female	Both Nasal and Throat Swab	3	Influenzalike Illness	Influenza A Detected	30	>7
102	1	0-4	Male	Both Nasal and Throat Swab	3	Severe Acute Respiratory Infection	Influenza A and B Not Detected	3	≤ 7
103	2	0-4	Female	Both Nasal and Throat Swab	3	Influenzalike Illness	Influenza A and B Not Detected	3	≤ 7
104	0	0-4	Male	Both Nasal and Throat Swab	3	Severe Acute Respiratory Infection	Influenza A and B Not Detected	3	≤ 7
105	2	0-4	Male	Both Nasal and Throat Swab	3	Severe Acute Respiratory Infection	Influenza A and B Not Detected	3	≤ 7
106	3	0-4	Male	Both Nasal and Throat Swab	3	Severe Acute Respiratory Infection	Influenza A and B Not Detected	3	≤ 7
107	46	45-54	Female	Both Nasal and Throat Swab	3	Influenzalike Illness	Influenza A and B Not Detected	30	>7
108	22	15-24	Female	Both Nasal and Throat Swab	3	Influenzalike Illness	Influenza A Detected	30	>7
109	22	15-24	Female	Both Nasal and Throat Swab	3	Influenzalike Illness	Influenza A and B Not Detected	30	>7
110	45	45-54	Female	Both Nasal and Throat Swab	3	Influenzalike Illness	Influenza A and B Not Detected	30	>7
111	22	15-24	Female	Both Nasal and Throat Swab	3	Influenzalike Illness	Influenza A and B Not Detected	30	>7
112	3	0-4	Female	Both Nasal and Throat Swab	3	Influenzalike Illness	Influenza A Detected	30	>7
113	65	≥65	Male	Both Nasal and Throat Swab	3	Influenzalike Illness	Influenza A Detected	30	>7
114	0	0-4	Female	Both Nasal and Throat Swab	3	Severe Acute Respiratory Infection	Influenza A and B Not Detected	3	≤ 7
115	0	0-4	Male	Both Nasal and Throat Swab	3	Severe Acute Respiratory Infection	Influenza A and B Not Detected	3	≤ 7
116	2	0-4	Male	Both Nasal and Throat Swab	3	Severe Acute Respiratory Infection	Influenza A and B Not Detected	3	≤ 7
117	0	0-4	Male	Both Nasal and Throat Swab	3	Severe Acute Respiratory Infection	Influenza A and B Not Detected	3	≤ 7
118	0	0-4	Male	Both Nasal and Throat Swab	3	Severe Acute Respiratory Infection	Influenza A and B Not Detected	3	≤ 7
119	1	0-4	Male	Both Nasal and Throat Swab	3	Severe Acute Respiratory Infection	Influenza A and B Not Detected	3	≤ 7
120	0	0-4	Male	Both Nasal and Throat Swab	3	Severe Acute Respiratory Infection	Influenza A and B Not Detected	3	≤ 7
121	0	0-4	Male	Both Nasal and Throat Swab	3	Severe Acute Respiratory Infection	Influenza A and B Not Detected	3	≤ 7
122	1	0-4	Male	Both Nasal and Throat Swab	3	Severe Acute Respiratory Infection	Influenza A Detected	3	≤ 7
123	1	0-4	Male	Both Nasal and Throat Swab	3	Severe Acute Respiratory Infection	Influenza A Detected	3	≤ 7
124	0	0-4	Female	Both Nasal and Throat Swab	3	Severe Acute Respiratory Infection	Influenza A and B Not Detected	3	≤ 7
125	0	0-4	Female	Both Nasal and Throat Swab	3	Severe Acute Respiratory Infection	Influenza A and B Not Detected	3	≤ 7
126	0	0-4	Male	Both Nasal and Throat Swab	3	Severe Acute Respiratory Infection	Influenza A and B Not Detected	3	≤ 7
127	0	0-4	Male	Both Nasal and Throat Swab	3	Severe Acute Respiratory Infection	Influenza A and B Not Detected	3	≤ 7
128	0	0-4	Male	Both Nasal and Throat Swab	3	Severe Acute Respiratory Infection	Influenza A and B Not Detected	3	≤ 7
129	2	0-4	Female	Both Nasal and Throat Swab	3	Severe Acute Respiratory Infection	Influenza A and B Not Detected	3	≤ 7
130	0	0-4	Male	Both Nasal and Throat Swab	3	Severe Acute Respiratory Infection	Influenza A and B Not Detected	3	≤ 7
131	0	0-4	Male	Both Nasal and Throat Swab	3	Severe Acute Respiratory Infection	Influenza A and B Not Detected	3	≤ 7
132	31	25-34	Female	Both Nasal and Throat Swab	3	Severe Acute Respiratory Infection	Influenza A and B Not Detected	3	≤ 7
133	0	0-4	Male	Both Nasal and Throat Swab	3	Severe Acute Respiratory Infection	Influenza A and B Not Detected	3	≤ 7
134	0	0-4	Male	Both Nasal and Throat Swab	3	Severe Acute Respiratory Infection	Influenza A and B Not Detected	3	≤ 7
135	2	0-4	Male	Both Nasal and Throat Swab	3	Severe Acute Respiratory Infection	Influenza A and B Not Detected	3	≤ 7
136	0	0-4	Female	Both Nasal and Throat Swab	3	Severe Acute Respiratory Infection	Influenza A and B Not Detected	3	≤ 7
137	0	0-4	Female	Both Nasal and Throat Swab	3	Severe Acute Respiratory Infection	Influenza A and B Not Detected	3	≤ 7
138	1	0-4	Male	Both Nasal and Throat Swab	3	Severe Acute Respiratory Infection	Influenza A and B Not Detected	3	≤ 7
139	0	0-4	Male	Both Nasal and Throat Swab	3	Severe Acute Respiratory Infection	Influenza A and B Not Detected	3	≤ 7
140	0	0-4	Male	Both Nasal and Throat Swab	3	Severe Acute Respiratory Infection	Influenza A and B Not Detected	3	≤ 7
141	0	0-4	Male	Both Nasal and Throat Swab	3	Severe Acute Respiratory Infection	Influenza A and B Not Detected	3	≤ 7
142	0	0-4	Male	Both Nasal and Throat Swab	3	Severe Acute Respiratory Infection	Influenza A and B Not Detected	3	≤ 7
143	0	0-4	Male	Both Nasal and Throat Swab	3	Severe Acute Respiratory Infection	Influenza A and B Not Detected	3	≤ 7
144	0	0-4	Male	Both Nasal and Throat Swab	3	Severe Acute Respiratory Infection	Influenza A and B Not Detected	3	≤ 7
145	0	0-4	Male	Both Nasal and Throat Swab	3	Severe Acute Respiratory Infection	Influenza A and B Not Detected	3	≤ 7
146	0	0-4	Male	Both Nasal and Throat Swab	3	Severe Acute Respiratory Infection	Influenza A and B Not Detected	3	≤ 7
147	1	0-4	Female	Both Nasal and Throat Swab	3	Influenzalike Illness	Influenza A Detected	3	≤ 7
148	1	0-4	Male	Both Nasal and Throat Swab	3	Severe Acute Respiratory Infection	Influenza A and B Not Detected	3	≤ 7
149	0	0-4	Male	Both Nasal and Throat Swab	3	Severe Acute Respiratory Infection	Influenza A Detected	3	≤ 7
150	0	0-4	Male	Both Nasal and Throat Swab	3	Severe Acute Respiratory Infection	Influenza A and B Not Detected	3	≤ 7
151	0	0-4	Male	Both Nasal and Throat Swab	3	Severe Acute Respiratory Infection	Influenza A and B Not Detected	3	≤ 7
152	0	0-4	Male	Both Nasal and Throat Swab	3	Severe Acute Respiratory Infection	Influenza A and B Not Detected	3	≤ 7
153	4	0-4	Male	Both Nasal and Throat Swab	3	Severe Acute Respiratory Infection	Influenza A and B Not Detected	3	≤ 7
154	0	0-4	Male	Both Nasal and Throat Swab	3	Severe Acute Respiratory Infection	Influenza A and B Not Detected	3	≤ 7
155	1	0-4	Male	Both Nasal and Throat Swab	3	Severe Acute Respiratory Infection	Influenza A and B Not Detected	3	≤ 7
156	0	0-4	Female	Both Nasal and Throat Swab	3	Severe Acute Respiratory Infection	Influenza A and B Not Detected	3	≤ 7
157	0	0-4	Male	Both Nasal and Throat Swab	3	Severe Acute Respiratory Infection	Influenza A and B Not Detected	3	≤ 7
158	0	0-4	Male	Both Nasal and Throat Swab	3	Severe Acute Respiratory Infection	Influenza A and B Not Detected	3	≤ 7
159	1	0-4	Female	Both Nasal and Throat Swab	3	Severe Acute Respiratory Infection	Influenza A and B Not Detected	3	≤ 7
160	0	0-4	Female	Both Nasal and Throat Swab	3	Severe Acute Respiratory Infection	Influenza A and B Not Detected	3	≤ 7
161	2	0-4	Male	Both Nasal and Throat Swab	3	Severe Acute Respiratory Infection	Influenza A and B Not Detected	3	≤ 7
162	57	55-64	Male	Both Nasal and Throat Swab	3	Influenzalike Illness	Influenza A and B Not Detected	30	>7
163	20	15-24	Male	Both Nasal and Throat Swab	3	Influenzalike Illness	Influenza A and B Not Detected	30	>7
164	25	25-34	Female	Both Nasal and Throat Swab	3	Influenzalike Illness	Influenza A and B Not Detected	27	>7
165	41	35-44	Male	Both Nasal and Throat Swab	3	Influenzalike Illness	Non Human sample	27	>7
166	34	25-34	Male	Both Nasal and Throat Swab	3	Influenzalike Illness	Non Human sample	27	>7
167	22	15-24	Male	Both Nasal and Throat Swab	3	Influenzalike Illness	Non Human sample	27	>7
168	33	25-34	Female	Both Nasal and Throat Swab	3	Influenzalike Illness	Non Human sample	27	>7
169	44	35-44	Male	Both Nasal and Throat Swab	3	Influenzalike Illness	Influenza B Detected	27	>7
170	76	≥65	Female	Both Nasal and Throat Swab	3	Severe Acute Respiratory Infection	Influenza A and B Not Detected	27	>7
171	0	0-4	Male	Both Nasal and Throat Swab	3	Severe Acute Respiratory Infection	Influenza A and B Not Detected	27	>7
172	0	0-4	Male	Both Nasal and Throat Swab	3	Severe Acute Respiratory Infection	Influenza A Detected	27	>7
173	30	25-34	Female	Both Nasal and Throat Swab	3	Influenzalike Illness	Influenza A and B Not Detected	27	>7
174	32	25-34	Female	Both Nasal and Throat Swab	3	Influenzalike Illness	Influenza B Detected	27	>7
175	0	0-4	Female	Both Nasal and Throat Swab	3	Severe Acute Respiratory Infection	Influenza A Detected	27	>7
176	0	0-4	Male	Both Nasal and Throat Swab	3	Severe Acute Respiratory Infection	Influenza A and B Not Detected	27	>7
177	2	0-4	Female	Both Nasal and Throat Swab	3	Severe Acute Respiratory Infection	Influenza A Detected	27	>7
178	22	15-24	Male	Both Nasal and Throat Swab	3	Influenzalike Illness	Influenza B Detected	27	>7
179	2	0-4	Female	Both Nasal and Throat Swab	3	Severe Acute Respiratory Infection	Influenza A and B Not Detected	27	>7
180	0	0-4	Male	Both Nasal and Throat Swab	3	Influenzalike Illness	Influenza B Detected	27	>7
181	0	0-4	Female	Both Nasal and Throat Swab	3	Influenzalike Illness	Influenza A and B Not Detected	27	>7
182	0	0-4	Female	Both Nasal and Throat Swab	3	Influenzalike Illness	Influenza A and B Not Detected	27	>7
183	0	0-4	Female	Both Nasal and Throat Swab	3	Influenzalike Illness	Influenza B Detected	27	>7
184	34	25-34	Female	Both Nasal and Throat Swab	3	Influenzalike Illness	Influenza B Detected	27	>7
185	24	15-24	Male	Both Nasal and Throat Swab	3	Influenzalike Illness	Influenza B Detected	27	>7
186	20	15-24	Female	Both Nasal and Throat Swab	3	Influenzalike Illness	Influenza A and B Not Detected	27	>7
187	3	0-4	Female	Both Nasal and Throat Swab	3	Influenzalike Illness	Influenza B Detected	27	>7
188	6	5-14	Male	Both Nasal and Throat Swab	3	Influenzalike Illness	Influenza A and B Not Detected	27	>7
189	20	15-24	Female	Both Nasal and Throat Swab	3	Influenzalike Illness	Influenza A and B Not Detected	27	>7
190	3	0-4	Male	Both Nasal and Throat Swab	3	Influenzalike Illness	Influenza B Detected	27	>7
191	3	0-4	Female	Both Nasal and Throat Swab	3	Influenzalike Illness	Influenza A and B Not Detected	27	>7
192	65	≥65	Female	Both Nasal and Throat Swab	3	Influenzalike Illness	Influenza B Detected	27	>7
193	0	0-4	Male	Both Nasal and Throat Swab	3	Influenzalike Illness	Influenza A and B Not Detected	27	>7
194	37	35-44	Female	Both Nasal and Throat Swab	3	Influenzalike Illness	Influenza B Detected	27	>7
195	44	35-44	Male	Both Nasal and Throat Swab	3	Influenzalike Illness	Influenza A and B Not Detected	27	>7
196	1	0-4	Female	Both Nasal and Throat Swab	3	Influenzalike Illness	Non Human sample	27	>7
197	30	25-34	Female	Both Nasal and Throat Swab	3	Influenzalike Illness	Influenza A and B Not Detected	27	>7
198	3	0-4	Male	Both Nasal and Throat Swab	4	Severe Acute Respiratory Infection	Influenza A and B Not Detected	21	>7
199	1	0-4	Female	Both Nasal and Throat Swab	4	Severe Acute Respiratory Infection	Influenza A and B Not Detected	21	>7
200	0	0-4	Female	Both Nasal and Throat Swab	4	Severe Acute Respiratory Infection	Influenza A and B Not Detected	21	>7
201	0	0-4	Male	Both Nasal and Throat Swab	4	Severe Acute Respiratory Infection	Influenza A and B Not Detected	21	>7
202	1	0-4	Male	Both Nasal and Throat Swab	4	Severe Acute Respiratory Infection	Influenza A and B Not Detected	21	>7
203	3	0-4	Male	Both Nasal and Throat Swab	4	Severe Acute Respiratory Infection	Influenza A and B Not Detected	21	>7
204	1	0-4	Male	Both Nasal and Throat Swab	4	Severe Acute Respiratory Infection	Influenza A and B Not Detected	21	>7
205	0	0-4	Male	Both Nasal and Throat Swab	4	Severe Acute Respiratory Infection	Influenza A Detected	21	>7
206	1	0-4	Male	Both Nasal and Throat Swab	4	Severe Acute Respiratory Infection	Influenza A Detected	21	>7
207	1	0-4	Male	Both Nasal and Throat Swab	4	Severe Acute Respiratory Infection	Influenza A Detected	21	>7
208	0	0-4	Male	Both Nasal and Throat Swab	4	Severe Acute Respiratory Infection	Non Human sample	21	>7
209	0	0-4	Male	Both Nasal and Throat Swab	4	Severe Acute Respiratory Infection	Influenza A and B Not Detected	21	>7
210	1	0-4	Female	Both Nasal and Throat Swab	4	Severe Acute Respiratory Infection	Influenza A and B Not Detected	21	>7
211	0	0-4	Male	Both Nasal and Throat Swab	4	Severe Acute Respiratory Infection	Influenza A and B Not Detected	21	>7
212	5	5-14	Female	Both Nasal and Throat Swab	4	Severe Acute Respiratory Infection	Influenza A and B Not Detected	21	>7
213	20	15-24	Female	Both Nasal and Throat Swab	4	Severe Acute Respiratory Infection	Influenza A and B Not Detected	21	>7
214	21	15-24	Female	Both Nasal and Throat Swab	4	Influenzalike Illness	Influenza A Detected	21	>7
215	68	≥65	Male	Both Nasal and Throat Swab	4	Influenzalike Illness	Influenza A Detected	21	>7
216	0	0-4	Male	Both Nasal and Throat Swab	4	Severe Acute Respiratory Infection	Influenza A Detected	21	>7
217	59	55-64	Female	Both Nasal and Throat Swab	4	Influenzalike Illness	Influenza A and B Not Detected	21	>7
218	20	15-24	Male	Both Nasal and Throat Swab	4	Influenzalike Illness	Influenza A and B Not Detected	21	>7
219	11	5-14	Female	Both Nasal and Throat Swab	4	Influenzalike Illness	Influenza A and B Not Detected	21	>7
220	60	55-64	Female	Both Nasal and Throat Swab	4	Influenzalike Illness	Influenza A and B Not Detected	21	>7
221	3	0-4	Male	Both Nasal and Throat Swab	4	Influenzalike Illness	Influenza A and B Not Detected	21	>7
222	20	15-24	Male	Both Nasal and Throat Swab	4	Influenzalike Illness	Influenza A and B Not Detected	21	>7
223	30	25-34	Female	Both Nasal and Throat Swab	4	Influenzalike Illness	Influenza A Detected	21	>7
224	0	0-4	Female	Both Nasal and Throat Swab	4	Influenzalike Illness	Influenza A and B Not Detected	21	>7
225	0	0-4	Female	Both Nasal and Throat Swab	4	Influenzalike Illness	Influenza A and B Not Detected	21	>7
226	0	0-4	Female	Both Nasal and Throat Swab	4	Influenzalike Illness	Influenza A and B Not Detected	21	>7
227	1	0-4	Male	Both Nasal and Throat Swab	4	Influenzalike Illness	Influenza A and B Not Detected	21	>7
228	3	0-4	Female	Both Nasal and Throat Swab	4	Severe Acute Respiratory Infection	Influenza A Detected	21	>7
229	45	45-54	Female	Both Nasal and Throat Swab	4	Influenzalike Illness	Influenza A and B Not Detected	21	>7
230	2	0-4	Female	Both Nasal and Throat Swab	4	Influenzalike Illness	Influenza A and B Not Detected	21	>7
231	2	0-4	Male	Both Nasal and Throat Swab	4	Influenzalike Illness	Influenza A Detected	21	>7
232	7	5-14	Female	Both Nasal and Throat Swab	4	Influenzalike Illness	Influenza A Detected	21	>7
233	33	25-34	Male	Both Nasal and Throat Swab	4	Influenzalike Illness	Influenza A Detected	21	>7
234	70	≥65	Male	Both Nasal and Throat Swab	4	Influenzalike Illness	Influenza A Detected	21	>7
235	59	55-64	Male	Both Nasal and Throat Swab	5	Influenzalike Illness	Influenza A and B Not Detected	17	>7
236	24	15-24	Male	Both Nasal and Throat Swab	5	Influenzalike Illness	Influenza A and B Not Detected	17	>7
237	23	15-24	Male	Both Nasal and Throat Swab	5	Influenzalike Illness	Influenza A Detected	17	>7
238	30	25-34	Female	Both Nasal and Throat Swab	5	Influenzalike Illness	Influenza A Detected	17	>7
239	27	25-34	Male	Both Nasal and Throat Swab	5	Influenzalike Illness	Influenza A Detected	17	>7
240	31	25-34	Female	Both Nasal and Throat Swab	5	Influenzalike Illness	Influenza A Detected	17	>7
241	22	15-24	Female	Both Nasal and Throat Swab	5	Influenzalike Illness	Influenza A Detected	17	>7
242	40	35-44	Male	Both Nasal and Throat Swab	5	Influenzalike Illness	Influenza A Detected	17	>7
243	19	15-24	Male	Both Nasal and Throat Swab	5	Influenzalike Illness	Influenza A Detected	17	>7
244	0	0-4	Male	Both Nasal and Throat Swab	5	Influenzalike Illness	Influenza A Detected	17	>7
245	60	55-64	Female	Both Nasal and Throat Swab	5	Influenzalike Illness	Influenza A and B Not Detected	17	>7
246	51	45-54	Female	Both Nasal and Throat Swab	5	Severe Acute Respiratory Infection	Influenza A and B Not Detected	17	>7
247	68	≥65	Female	Both Nasal and Throat Swab	5	Severe Acute Respiratory Infection	Influenza A Detected	18	>7
248	0	0-4	Male	Both Nasal and Throat Swab	5	Severe Acute Respiratory Infection	Influenza A Detected	15	>7
249	1	0-4	Male	Both Nasal and Throat Swab	5	Severe Acute Respiratory Infection	Influenza A Detected	15	>7
250	0	0-4	Female	Both Nasal and Throat Swab	5	Severe Acute Respiratory Infection	Influenza A Detected	15	>7
251	0	0-4	Male	Both Nasal and Throat Swab	5	Severe Acute Respiratory Infection	Influenza A Detected	15	>7
252	0	0-4	Male	Both Nasal and Throat Swab	5	Severe Acute Respiratory Infection	Influenza A Detected	15	>7
253	8	5-14	Male	Both Nasal and Throat Swab	5	Severe Acute Respiratory Infection	Influenza A Detected	15	>7
254	1	0-4	Male	Both Nasal and Throat Swab	5	Severe Acute Respiratory Infection	Influenza A Detected	15	>7
255	1	0-4	Female	Both Nasal and Throat Swab	5	Severe Acute Respiratory Infection	Influenza A and B Not Detected	15	>7
256	1	0-4	Male	Both Nasal and Throat Swab	5	Influenzalike Illness	Influenza A Detected	15	>7
257	0	0-4	Female	Both Nasal and Throat Swab	5	Influenzalike Illness	Influenza A Detected	14	>7
258	0	0-4	Female	Both Nasal and Throat Swab	5	Influenzalike Illness	Influenza A Detected	14	>7
259	0	0-4	Female	Both Nasal and Throat Swab	5	Influenzalike Illness	Influenza A Detected	14	>7
260	0	0-4	Female	Both Nasal and Throat Swab	5	Influenzalike Illness	Influenza A and B Not Detected	14	>7
261	1	0-4	Female	Both Nasal and Throat Swab	5	Severe Acute Respiratory Infection	Influenza A Detected	14	>7
262	0	0-4	Female	Both Nasal and Throat Swab	5	Influenzalike Illness	Influenza A Detected	14	>7
263	0	0-4	Male	Both Nasal and Throat Swab	5	Influenzalike Illness	Influenza A and B Not Detected	14	>7
264	8	5-14	Male	Both Nasal and Throat Swab	5	Severe Acute Respiratory Infection	Influenza A Detected	14	>7
265	0	0-4	Male	Both Nasal and Throat Swab	5	Severe Acute Respiratory Infection	Influenza A Detected	14	>7
266	1	0-4	Male	Both Nasal and Throat Swab	5	Severe Acute Respiratory Infection	Influenza A Detected	14	>7
267	0	0-4	Male	Both Nasal and Throat Swab	5	Severe Acute Respiratory Infection	Influenza A and B Not Detected	14	>7
268	1	0-4	Male	Both Nasal and Throat Swab	5	Severe Acute Respiratory Infection	Influenza A and B Not Detected	14	>7
269	3	0-4	Male	Both Nasal and Throat Swab	5	Influenzalike Illness	Influenza A and B Not Detected	14	>7
270	0	0-4	Female	Both Nasal and Throat Swab	5	Influenzalike Illness	Influenza A and B Not Detected	14	>7
271	29	25-34	Female	Both Nasal and Throat Swab	5	Influenzalike Illness	Influenza A and B Not Detected	14	>7
272	3	0-4	Female	Both Nasal and Throat Swab	5	Influenzalike Illness	Influenza A and B Not Detected	14	>7
273	23	15-24	Female	Both Nasal and Throat Swab	5	Influenzalike Illness	Influenza A and B Not Detected	14	>7
274	3	0-4	Male	Both Nasal and Throat Swab	5	Influenzalike Illness	Influenza A and B Not Detected	14	>7
275	31	25-34	Female	Both Nasal and Throat Swab	5	Influenzalike Illness	Influenza A and B Not Detected	14	>7
276	0	0-4	Male	Both Nasal and Throat Swab	5	Influenzalike Illness	Influenza A and B Not Detected	14	>7
277	41	35-44	Female	Both Nasal and Throat Swab	5	Influenzalike Illness	Influenza A Detected	14	>7
278	27	25-34	Female	Both Nasal and Throat Swab	5	Influenzalike Illness	Influenza A Detected	14	>7
279	3	0-4	Female	Both Nasal and Throat Swab	5	Influenzalike Illness	Influenza A and B Not Detected	14	>7
280	20	15-24	Male	Both Nasal and Throat Swab	5	Influenzalike Illness	Influenza A Detected	13	>7
281	41	35-44	Female	Both Nasal and Throat Swab	5	Influenzalike Illness	Influenza A Detected	13	>7
282	1	0-4	Male	Both Nasal and Throat Swab	5	Influenzalike Illness	Influenza A Detected	13	>7
283	4	0-4	Male	Both Nasal and Throat Swab	5	Influenzalike Illness	Influenza A and B Not Detected	13	>7
284	18	15-24	Male	Both Nasal and Throat Swab	5	Influenzalike Illness	Influenza A and B Not Detected	13	>7
285	39	35-44	Female	Both Nasal and Throat Swab	5	Influenzalike Illness	Influenza A Detected	13	>7
286	0	0-4	Male	Both Nasal and Throat Swab	5	Influenzalike Illness	Influenza A and B Not Detected	13	>7
287	0	0-4	Female	Both Nasal and Throat Swab	5	Severe Acute Respiratory Infection	Influenza A and B Not Detected	13	>7
288	30	25-34	Female	Both Nasal and Throat Swab	5	Severe Acute Respiratory Infection	Influenza A and B Not Detected	13	>7
289	0	0-4	Male	Both Nasal and Throat Swab	5	Influenzalike Illness	Influenza A and B Not Detected	13	>7
290	0	0-4	Female	Both Nasal and Throat Swab	5	Severe Acute Respiratory Infection	Influenza A and B Not Detected	13	>7
291	28	25-34	Female	Both Nasal and Throat Swab	5	Influenzalike Illness	Influenza A and B Not Detected	13	>7
292	40	35-44	Male	Both Nasal and Throat Swab	5	Influenzalike Illness	Influenza A and B Not Detected	13	>7
293	0	0-4	Female	Both Nasal and Throat Swab	5	Influenzalike Illness	Influenza A and B Not Detected	13	>7
294	1	0-4	Female	Both Nasal and Throat Swab	5	Severe Acute Respiratory Infection	Influenza A and B Not Detected	13	>7
295	58	55-64	Female	Both Nasal and Throat Swab	5	Influenzalike Illness	Influenza A and B Not Detected	13	>7
296	74	≥65	Male	Both Nasal and Throat Swab	5	Influenzalike Illness	Influenza A and B Not Detected	13	>7
297	32	25-34	Female	Both Nasal and Throat Swab	5	Influenzalike Illness	Influenza A and B Not Detected	13	>7
298	6	5-14	Female	Both Nasal and Throat Swab	5	Influenzalike Illness	Influenza A and B Not Detected	13	>7
299	7	5-14	Male	Both Nasal and Throat Swab	5	Influenzalike Illness	Influenza A and B Not Detected	13	>7
300	67	≥65	Male	Both Nasal and Throat Swab	5	Severe Acute Respiratory Infection	Influenza A and B Not Detected	13	>7
301	68	≥65	Male	Both Nasal and Throat Swab	5	Severe Acute Respiratory Infection	Influenza A and B Not Detected	13	>7
302	27	25-34	Male	Both Nasal and Throat Swab	5	Severe Acute Respiratory Infection	Influenza A and B Not Detected	13	>7
303	1	0-4	Male	Both Nasal and Throat Swab	5	Severe Acute Respiratory Infection	Influenza A Detected	13	>7
304	0	0-4	Female	Both Nasal and Throat Swab	5	Severe Acute Respiratory Infection	Influenza A and B Not Detected	13	>7
305	58	55-64	Male	Both Nasal and Throat Swab	5	Severe Acute Respiratory Infection	Influenza A and B Not Detected	13	>7
306	64	55-64	Female	Both Nasal and Throat Swab	5	Severe Acute Respiratory Infection	Influenza A and B Not Detected	13	>7
307	18	15-24	Female	Both Nasal and Throat Swab	5	Severe Acute Respiratory Infection	Influenza A and B Not Detected	13	>7
308	0	0-4	Male	Both Nasal and Throat Swab	5	Severe Acute Respiratory Infection	Influenza A and B Not Detected	13	>7
309	0	0-4	Female	Both Nasal and Throat Swab	5	Influenzalike Illness	Influenza A and B Not Detected	13	>7
310	41	35-44	Female	Both Nasal and Throat Swab	5	Influenzalike Illness	Influenza A and B Not Detected	13	>7
311	2	0-4	Female	Both Nasal and Throat Swab	5	Severe Acute Respiratory Infection	Influenza A Detected	13	>7
312	2	0-4	Male	Both Nasal and Throat Swab	5	Severe Acute Respiratory Infection	Influenza A and B Not Detected	13	>7
313	1	0-4	Male	Both Nasal and Throat Swab	5	Influenzalike Illness	Influenza A and B Not Detected	13	>7
314	2	0-4	Male	Both Nasal and Throat Swab	5	Influenzalike Illness	Influenza A and B Not Detected	13	>7
315	37	35-44	Male	Both Nasal and Throat Swab	5	Influenzalike Illness	Influenza A and B Not Detected	13	>7
316	28	25-34	Female	Both Nasal and Throat Swab	5	Influenzalike Illness	Influenza A Detected	13	>7
317	11	5-14	Female	Both Nasal and Throat Swab	6	Influenzalike Illness	Influenza A Detected	8	>7
318	4	0-4	Male	Both Nasal and Throat Swab	6	Influenzalike Illness	Influenza A Detected	8	>7
319	26	25-34	Male	Both Nasal and Throat Swab	6	Influenzalike Illness	Influenza A Detected	8	>7
320	0	0-4	Male	Both Nasal and Throat Swab	6	Severe Acute Respiratory Infection	Influenza A Detected	8	>7
321	11	5-14	Male	Both Nasal and Throat Swab	6	Influenzalike Illness	Influenza A Detected	8	>7
322	8	5-14	Male	Both Nasal and Throat Swab	6	Influenzalike Illness	Influenza A Detected	8	>7
323	0	0-4	Female	Both Nasal and Throat Swab	6	Influenzalike Illness	Influenza A Detected	8	>7
324	0	0-4	Female	Both Nasal and Throat Swab	6	Influenzalike Illness	Influenza A Detected	8	>7
325	2	0-4	Female	Both Nasal and Throat Swab	6	Influenzalike Illness	Influenza A Detected	8	>7
326	59	55-64	Male	Both Nasal and Throat Swab	6	Influenzalike Illness	Influenza A Detected	8	>7
327	1	0-4	Male	Both Nasal and Throat Swab	6	Influenzalike Illness	Influenza A Detected	8	>7
328	26	25-34	Male	Both Nasal and Throat Swab	6	Influenzalike Illness	Influenza A Detected	8	>7
329	42	35-44	Male	Both Nasal and Throat Swab	6	Severe Acute Respiratory Infection	Influenza A Detected	8	>7
330	4	0-4	Female	Both Nasal and Throat Swab	6	Influenzalike Illness	Influenza A Detected	8	>7
331	1	0-4	Male	Both Nasal and Throat Swab	6	Severe Acute Respiratory Infection	Influenza A Detected	8	>7
332	19	15-24	Female	Both Nasal and Throat Swab	6	Influenzalike Illness	Influenza A Detected	8	>7
333	0	0-4	Male	Both Nasal and Throat Swab	6	Severe Acute Respiratory Infection	Influenza A Detected	8	>7
334	55	55-64	Male	Both Nasal and Throat Swab	6	Influenzalike Illness	Influenza A Detected	8	>7
335	21	15-24	Female	Both Nasal and Throat Swab	6	Severe Acute Respiratory Infection	Influenza A Detected	8	>7
336	36	35-44	Female	Both Nasal and Throat Swab	6	Influenzalike Illness	Influenza A Detected	8	>7
337	21	15-24	Female	Both Nasal and Throat Swab	6	Influenzalike Illness	Influenza A Detected	8	>7
338	0	0-4	Male	Both Nasal and Throat Swab	6	Influenzalike Illness	Influenza A Detected	8	>7
339	0	0-4	Female	Both Nasal and Throat Swab	6	Severe Acute Respiratory Infection	Influenza A Detected	8	>7
340	22	15-24	Male	Both Nasal and Throat Swab	6	Influenzalike Illness	Influenza A Detected	8	>7
341	0	0-4	Male	Both Nasal and Throat Swab	6	Severe Acute Respiratory Infection	Influenza A Detected	8	>7
342	0	0-4	Female	Both Nasal and Throat Swab	6	Severe Acute Respiratory Infection	Influenza A Detected	8	>7
343	0	0-4	Male	Both Nasal and Throat Swab	6	Severe Acute Respiratory Infection	Influenza A and B Not Detected	8	>7
344	11	5-14	Male	Both Nasal and Throat Swab	6	Influenzalike Illness	Influenza A and B Not Detected	8	>7
345	3	0-4	Female	Both Nasal and Throat Swab	6	Influenzalike Illness	Influenza A and B Not Detected	8	>7
346	1	0-4	Female	Both Nasal and Throat Swab	6	Influenzalike Illness	Influenza A and B Not Detected	8	>7
347	0	0-4	Male	Both Nasal and Throat Swab	6	Influenzalike Illness	Influenza A Detected	8	>7
348	1	0-4	Male	Both Nasal and Throat Swab	6	Influenzalike Illness	Influenza A and B Not Detected	8	>7
349	3	0-4	Male	Both Nasal and Throat Swab	6	Influenzalike Illness	Influenza A and B Not Detected	8	>7
350	2	0-4	Female	Both Nasal and Throat Swab	6	Influenzalike Illness	Influenza A and B Not Detected	8	>7
351	3	0-4	Male	Both Nasal and Throat Swab	6	Influenzalike Illness	Influenza A Detected	8	>7
352	2	0-4	Female	Both Nasal and Throat Swab	6	Severe Acute Respiratory Infection	Influenza A and B Not Detected	8	>7
353	2	0-4	Male	Both Nasal and Throat Swab	6	Severe Acute Respiratory Infection	Influenza A and B Not Detected	8	>7
354	0	0-4	Male	Both Nasal and Throat Swab	6	Severe Acute Respiratory Infection	Influenza A and B Not Detected	8	>7
355	0	0-4	Female	Both Nasal and Throat Swab	6	Severe Acute Respiratory Infection	Influenza A and B Not Detected	8	>7
356	0	0-4	Male	Both Nasal and Throat Swab	6	Severe Acute Respiratory Infection	Influenza A and B Not Detected	8	>7
357	1	0-4	Male	Both Nasal and Throat Swab	6	Severe Acute Respiratory Infection	Influenza A Detected	8	>7
358	0	0-4	Male	Both Nasal and Throat Swab	6	Severe Acute Respiratory Infection	Influenza A and B Not Detected	8	>7
359	3	0-4	Male	Both Nasal and Throat Swab	6	Severe Acute Respiratory Infection	Influenza A Detected	8	>7
360	0	0-4	Male	Both Nasal and Throat Swab	6	Severe Acute Respiratory Infection	Influenza A and B Not Detected	8	>7
361	0	0-4	Female	Both Nasal and Throat Swab	6	Severe Acute Respiratory Infection	Influenza A and B Not Detected	8	>7
362	0	0-4	Male	Both Nasal and Throat Swab	6	Severe Acute Respiratory Infection	Influenza A and B Not Detected	8	>7
363	0	0-4	Male	Both Nasal and Throat Swab	6	Severe Acute Respiratory Infection	Influenza A and B Not Detected	8	>7
364	1	0-4	Male	Both Nasal and Throat Swab	6	Severe Acute Respiratory Infection	Influenza A and B Not Detected	8	>7
365	0	0-4	Female	Both Nasal and Throat Swab	6	Severe Acute Respiratory Infection	Influenza A and B Not Detected	8	>7
366	1	0-4	Female	Both Nasal and Throat Swab	6	Severe Acute Respiratory Infection	Influenza A and B Not Detected	8	>7
367	2	0-4	Male	Both Nasal and Throat Swab	6	Severe Acute Respiratory Infection	Influenza A Detected	8	>7
368	1	0-4	Male	Both Nasal and Throat Swab	6	Severe Acute Respiratory Infection	Influenza A and B Not Detected	8	>7
369	0	0-4	Male	Both Nasal and Throat Swab	6	Severe Acute Respiratory Infection	Influenza A Detected	8	>7
370	2	0-4	Male	Both Nasal and Throat Swab	6	Severe Acute Respiratory Infection	Influenza A and B Not Detected	8	>7
371	0	0-4	Male	Both Nasal and Throat Swab	6	Severe Acute Respiratory Infection	Influenza A and B Not Detected	8	>7
372	0	0-4	Female	Both Nasal and Throat Swab	6	Severe Acute Respiratory Infection	Influenza A and B Not Detected	8	>7
373	0	0-4	Male	Both Nasal and Throat Swab	6	Severe Acute Respiratory Infection	Influenza A and B Not Detected	8	>7
374	0	0-4	Male	Both Nasal and Throat Swab	6	Severe Acute Respiratory Infection	Influenza A and B Not Detected	8	>7
375	2	0-4	Male	Both Nasal and Throat Swab	6	Severe Acute Respiratory Infection	Influenza A Detected	8	>7
376	0	0-4	Male	Both Nasal and Throat Swab	6	Severe Acute Respiratory Infection	Influenza A and B Not Detected	8	>7
377	0	0-4	Female	Both Nasal and Throat Swab	6	Severe Acute Respiratory Infection	Influenza A and B Not Detected	8	>7
378	0	0-4	Male	Both Nasal and Throat Swab	6	Severe Acute Respiratory Infection	Influenza A and B Not Detected	8	>7
379	45	45-54	Female	Both Nasal and Throat Swab	6	Influenzalike Illness	Influenza A Detected	8	>7
380	35	35-44	Female	Both Nasal and Throat Swab	6	Influenzalike Illness	Influenza A Detected	8	>7
381	2	0-4	Female	Both Nasal and Throat Swab	6	Influenzalike Illness	Influenza A and B Not Detected	8	>7
382	60	55-64	Female	Both Nasal and Throat Swab	6	Influenzalike Illness	Influenza A and B Not Detected	8	>7
383	0	0-4	Male	Both Nasal and Throat Swab	6	Severe Acute Respiratory Infection	Influenza A and B Not Detected	8	>7
384	19	15-24	Female	Both Nasal and Throat Swab	6	Severe Acute Respiratory Infection	Influenza A Detected	8	>7
385	7	5-14	Female	Both Nasal and Throat Swab	6	Influenzalike Illness	Influenza A and B Not Detected	8	>7
386	28	25-34	Female	Both Nasal and Throat Swab	6	Influenzalike Illness	Influenza A Detected	8	>7
387	0	0-4	Male	Both Nasal and Throat Swab	6	Influenzalike Illness	Influenza A and B Not Detected	6	≤ 7
388	0	0-4	Female	Both Nasal and Throat Swab	6	Influenzalike Illness	Influenza A Detected	6	≤ 7
389	0	0-4	Female	Both Nasal and Throat Swab	6	Influenzalike Illness	Influenza A and B Not Detected	6	≤ 7
390	35	35-44	Female	Both Nasal and Throat Swab	6	Severe Acute Respiratory Infection	Influenza A and B Not Detected	6	≤ 7
391	0	0-4	Male	Both Nasal and Throat Swab	6	Influenzalike Illness	Influenza A and B Not Detected	6	≤ 7
392	0	0-4	Female	Both Nasal and Throat Swab	6	Severe Acute Respiratory Infection	Influenza A and B Not Detected	6	≤ 7
393	0	0-4	Male	Both Nasal and Throat Swab	6	Influenzalike Illness	Influenza A Detected	6	≤ 7
394	0	0-4	Male	Both Nasal and Throat Swab	6	Severe Acute Respiratory Infection	Influenza A and B Not Detected	6	≤ 7
395	55	55-64	Female	Both Nasal and Throat Swab	6	Influenzalike Illness	Influenza A Detected	6	≤ 7
396	1	0-4	Male	Both Nasal and Throat Swab	6	Influenzalike Illness	Influenza A and B Not Detected	6	≤ 7
397	0	0-4	Male	Both Nasal and Throat Swab	6	Influenzalike Illness	Influenza A and B Not Detected	6	≤ 7
398	3	0-4	Male	Both Nasal and Throat Swab	6	Influenzalike Illness	Influenza A and B Not Detected	6	≤ 7
399	1	0-4	Female	Both Nasal and Throat Swab	6	Influenzalike Illness	Influenza A and B Not Detected	6	≤ 7
400	2	0-4	Female	Both Nasal and Throat Swab	6	Influenzalike Illness	Influenza A and B Not Detected	6	≤ 7
401	4	0-4	Female	Both Nasal and Throat Swab	6	Severe Acute Respiratory Infection	Influenza A and B Not Detected	6	≤ 7
402	0	0-4	Male	Both Nasal and Throat Swab	6	Influenzalike Illness	Influenza A and B Not Detected	7	≤ 7
403	20	15-24	Female	Both Nasal and Throat Swab	6	Influenzalike Illness	Influenza A and B Not Detected	7	≤ 7
404	75	≥65	Male	Both Nasal and Throat Swab	6	Influenzalike Illness	Influenza A and B Not Detected	7	≤ 7
405	76	≥65	Male	Both Nasal and Throat Swab	6	Influenzalike Illness	Influenza A Detected	7	≤ 7
406	7	5-14	Male	Both Nasal and Throat Swab	6	Influenzalike Illness	Influenza A and B Not Detected	7	≤ 7
407	30	25-34	Female	Both Nasal and Throat Swab	6	Influenzalike Illness	Influenza A and B Not Detected	7	≤ 7
408	2	0-4	Male	Both Nasal and Throat Swab	6	Influenzalike Illness	Influenza A and B Not Detected	7	≤ 7
409	26	25-34	Female	Both Nasal and Throat Swab	6	Influenzalike Illness	Influenza A and B Not Detected	7	≤ 7
410	0	0-4	Female	Both Nasal and Throat Swab	6	Influenzalike Illness	Influenza A and B Not Detected	7	≤ 7
411	26	25-34	Female	Both Nasal and Throat Swab	6	Influenzalike Illness	Influenza A and B Not Detected	7	≤ 7
412	18	15-24	Male	Both Nasal and Throat Swab	6	Influenzalike Illness	Influenza A and B Not Detected	7	≤ 7
413	22	15-24	Female	Both Nasal and Throat Swab	6	Influenzalike Illness	Influenza A and B Not Detected	7	≤ 7
414	26	25-34	Female	Both Nasal and Throat Swab	6	Influenzalike Illness	Influenza A and B Not Detected	7	≤ 7
415	27	25-34	Female	Both Nasal and Throat Swab	6	Influenzalike Illness	Influenza A and B Not Detected	7	≤ 7
416	36	35-44	Female	Both Nasal and Throat Swab	6	Influenzalike Illness	Influenza A and B Not Detected	7	≤ 7
417	41	35-44	Female	Both Nasal and Throat Swab	6	Influenzalike Illness	Influenza A and B Not Detected	7	≤ 7
418	32	25-34	Male	Both Nasal and Throat Swab	6	Influenzalike Illness	Influenza A and B Not Detected	7	≤ 7
419	23	15-24	Male	Both Nasal and Throat Swab	6	Influenzalike Illness	Influenza A and B Not Detected	7	≤ 7
420	44	35-44	Female	Both Nasal and Throat Swab	7	Influenzalike Illness	Influenza A and B Not Detected	0	≤ 7
421	14	5-14	Female	Both Nasal and Throat Swab	7	Influenzalike Illness	Influenza A and B Not Detected	0	≤ 7
422	3	0-4	Male	Both Nasal and Throat Swab	7	Influenzalike Illness	Influenza A and B Not Detected	0	≤ 7
423	2	0-4	Female	Both Nasal and Throat Swab	7	Influenzalike Illness	Influenza A and B Not Detected	0	≤ 7
424	27	25-34	Female	Both Nasal and Throat Swab	7	Influenzalike Illness	Influenza A and B Not Detected	0	≤ 7
425	0	0-4	Male	Both Nasal and Throat Swab	7	Influenzalike Illness	Influenza A and B Not Detected	0	≤ 7
426	24	15-24	Female	Both Nasal and Throat Swab	7	Influenzalike Illness	Influenza A and B Not Detected	0	≤ 7
427	4	0-4	Male	Both Nasal and Throat Swab	7	Influenzalike Illness	Influenza A and B Not Detected	0	≤ 7
428	28	25-34	Female	Both Nasal and Throat Swab	7	Influenzalike Illness	Influenza A and B Not Detected	0	≤ 7
429	31	25-34	Male	Both Nasal and Throat Swab	7	Influenzalike Illness	Influenza A and B Not Detected	0	≤ 7
430	31	25-34	Female	Both Nasal and Throat Swab	7	Influenzalike Illness	Influenza A and B Not Detected	0	≤ 7
431	44	35-44	Female	Both Nasal and Throat Swab	7	Influenzalike Illness	Influenza A and B Not Detected	0	≤ 7
432	22	15-24	Male	Both Nasal and Throat Swab	7	Influenzalike Illness	Influenza A and B Not Detected	0	≤ 7
433	75	≥65	Female	Both Nasal and Throat Swab	7	Influenzalike Illness	Influenza A and B Not Detected	0	≤ 7
434	35	35-44	Male	Both Nasal and Throat Swab	7	Influenzalike Illness	Influenza A and B Not Detected	0	≤ 7
435	28	25-34	Male	Both Nasal and Throat Swab	7	Influenzalike Illness	Influenza A and B Not Detected	0	≤ 7
436	44	35-44	Male	Both Nasal and Throat Swab	7	Influenzalike Illness	Influenza A and B Not Detected	0	≤ 7
437	30	25-34	Male	Both Nasal and Throat Swab	7	Influenzalike Illness	Influenza A and B Not Detected	0	≤ 7
438	1	0-4	Female	Both Nasal and Throat Swab	7	Severe Acute Respiratory Infection	Influenza A and B Not Detected	0	≤ 7
439	1	0-4	Male	Both Nasal and Throat Swab	7	Severe Acute Respiratory Infection	Influenza A and B Not Detected	0	≤ 7
440	0	0-4	Female	Both Nasal and Throat Swab	7	Severe Acute Respiratory Infection	Influenza A and B Not Detected	0	≤ 7
441	1	0-4	Male	Both Nasal and Throat Swab	7	Severe Acute Respiratory Infection	Influenza A and B Not Detected	0	≤ 7
442	0	0-4	Male	Both Nasal and Throat Swab	7	Severe Acute Respiratory Infection	Influenza A and B Not Detected	0	≤ 7
443	3	0-4	Female	Both Nasal and Throat Swab	7	Severe Acute Respiratory Infection	Influenza A and B Not Detected	0	≤ 7
444	2	0-4	Female	Both Nasal and Throat Swab	7	Influenzalike Illness	Influenza A and B Not Detected	0	≤ 7
445	0	0-4	Male	Both Nasal and Throat Swab	7	Severe Acute Respiratory Infection	Influenza A Detected	0	≤ 7
446	0	0-4	Male	Both Nasal and Throat Swab	7	Severe Acute Respiratory Infection	Influenza A Detected	0	≤ 7
447	1	0-4	Female	Both Nasal and Throat Swab	7	Severe Acute Respiratory Infection	Influenza A and B Not Detected	0	≤ 7
448	3	0-4	Male	Both Nasal and Throat Swab	7	Severe Acute Respiratory Infection	Influenza A and B Not Detected	0	≤ 7
449	0	0-4	Male	Both Nasal and Throat Swab	7	Severe Acute Respiratory Infection	Influenza A and B Not Detected	0	≤ 7
450	2	0-4	Female	Both Nasal and Throat Swab	7	Severe Acute Respiratory Infection	Influenza A and B Not Detected	0	≤ 7
451	0	0-4	Male	Both Nasal and Throat Swab	7	Severe Acute Respiratory Infection	Influenza A and B Not Detected	0	≤ 7
452	0	0-4	Male	Both Nasal and Throat Swab	7	Influenzalike Illness	Influenza A and B Not Detected	0	≤ 7
453	0	0-4	Male	Both Nasal and Throat Swab	7	Severe Acute Respiratory Infection	Influenza A and B Not Detected	0	≤ 7
454	1	0-4	Female	Both Nasal and Throat Swab	7	Influenzalike Illness	Influenza A and B Not Detected	0	≤ 7
455	10	5-14	Male	Both Nasal and Throat Swab	7	Severe Acute Respiratory Infection	Influenza A Detected	0	≤ 7
456	0	0-4	Female	Both Nasal and Throat Swab	7	Severe Acute Respiratory Infection	Influenza A and B Not Detected	0	≤ 7
457	2	0-4	Female	Both Nasal and Throat Swab	7	Severe Acute Respiratory Infection	Influenza A and B Not Detected	0	≤ 7
458	0	0-4	Female	Both Nasal and Throat Swab	7	Severe Acute Respiratory Infection	Influenza A Detected	0	≤ 7
459	2	0-4	Female	Both Nasal and Throat Swab	7	Influenzalike Illness	Influenza A Detected	0	≤ 7
460	1	0-4	Female	Both Nasal and Throat Swab	7	Severe Acute Respiratory Infection	Influenza A Detected	0	≤ 7
461	2	0-4	Female	Both Nasal and Throat Swab	7	Severe Acute Respiratory Infection	Influenza A and B Not Detected	0	≤ 7
462	0	0-4	Male	Both Nasal and Throat Swab	7	Severe Acute Respiratory Infection	Influenza A and B Not Detected	0	≤ 7
463	2	0-4	Female	Both Nasal and Throat Swab	7	Severe Acute Respiratory Infection	Influenza A and B Not Detected	0	≤ 7
464	0	0-4	Female	Both Nasal and Throat Swab	7	Severe Acute Respiratory Infection	Influenza A Detected	0	≤ 7
465	28	25-34	Female	Both Nasal and Throat Swab	7	Influenzalike Illness	Influenza A Detected	0	≤ 7
466	20	15-24	Female	Both Nasal and Throat Swab	7	Severe Acute Respiratory Infection	Influenza A and B Not Detected	0	≤ 7
467	38	35-44	Female	Both Nasal and Throat Swab	7	Severe Acute Respiratory Infection	Influenza A and B Not Detected	0	≤ 7
468	50	45-54	Male	Both Nasal and Throat Swab	7	Influenzalike Illness	Influenza A and B Not Detected	0	≤ 7
469	18	15-24	Female	Both Nasal and Throat Swab	7	Influenzalike Illness	Influenza A and B Not Detected	0	≤ 7
470	55	55-64	Female	Both Nasal and Throat Swab	7	Influenzalike Illness	Influenza A and B Not Detected	0	≤ 7
471	21	15-24	Female	Both Nasal and Throat Swab	7	Influenzalike Illness	Influenza A and B Not Detected	0	≤ 7
472	20	15-24	Female	Both Nasal and Throat Swab	7	Influenzalike Illness	Influenza A Detected	0	≤ 7
473	1	0-4	Female	Both Nasal and Throat Swab	7	Influenzalike Illness	Influenza A and B Not Detected	0	≤ 7
474	49	45-54	Female	Both Nasal and Throat Swab	7	Severe Acute Respiratory Infection	Influenza A and B Not Detected	0	≤ 7
475	48	45-54	Female	Both Nasal and Throat Swab	7	Severe Acute Respiratory Infection	Influenza A Detected	0	≤ 7
476	3	0-4	Female	Both Nasal and Throat Swab	7	Influenzalike Illness	Influenza A and B Not Detected	0	≤ 7
477	29	25-34	Female	Both Nasal and Throat Swab	7	Severe Acute Respiratory Infection	Influenza A Detected	0	≤ 7
478	22	15-24	Male	Both Nasal and Throat Swab	7	Influenzalike Illness	Influenza A and B Not Detected	0	≤ 7
479	0	0-4	Male	Both Nasal and Throat Swab	7	Severe Acute Respiratory Infection	Influenza A and B Not Detected	0	≤ 7
480	0	0-4	Male	Both Nasal and Throat Swab	7	Severe Acute Respiratory Infection	Influenza A Detected	0	≤ 7
481	0	0-4	Male	Both Nasal and Throat Swab	7	Severe Acute Respiratory Infection	Influenza A and B Not Detected	0	≤ 7
482	0	0-4	Male	Both Nasal and Throat Swab	7	Severe Acute Respiratory Infection	Influenza A and B Not Detected	0	≤ 7
483	0	0-4	Male	Both Nasal and Throat Swab	7	Severe Acute Respiratory Infection	Influenza A Detected	0	≤ 7
484	61	55-64	Female	Both Nasal and Throat Swab	7	Influenzalike Illness	Influenza A Detected	0	≤ 7
485	9	5-14	Male	Both Nasal and Throat Swab	7	Influenzalike Illness	Influenza A Detected	0	≤ 7
486	3	0-4	Male	Both Nasal and Throat Swab	9	Influenzalike Illness	Influenza A and B Not Detected	9	>7
487	9	5-14	Female	Both Nasal and Throat Swab	9	Influenzalike Illness	Influenza A and B Not Detected	9	>7
488	63	55-64	Female	Both Nasal and Throat Swab	9	Severe Acute Respiratory Infection	Influenza A and B Not Detected	6	≤ 7
489	2	0-4	Female	Both Nasal and Throat Swab	9	Influenzalike Illness	Influenza A and B Not Detected	6	≤ 7
490	22	15-24	Female	Both Nasal and Throat Swab	9	Influenzalike Illness	Influenza A and B Not Detected	6	≤ 7
491	31	25-34	Female	Both Nasal and Throat Swab	9	Severe Acute Respiratory Infection	Influenza A and B Not Detected	6	≤ 7
492	10	5-14	Female	Both Nasal and Throat Swab	9	Influenzalike Illness	Influenza A and B Not Detected	6	≤ 7
493	12	5-14	Male	Both Nasal and Throat Swab	9	Influenzalike Illness	Influenza A and B Not Detected	6	≤ 7
494	1	0-4	Male	Both Nasal and Throat Swab	9	Severe Acute Respiratory Infection	Influenza A and B Not Detected	6	≤ 7
495	16	15-24	Male	Both Nasal and Throat Swab	9	Influenzalike Illness	Influenza A Detected	6	≤ 7
496	2	0-4	Male	Both Nasal and Throat Swab	9	Influenzalike Illness	Influenza A and B Not Detected	6	≤ 7
497	18	15-24	Female	Both Nasal and Throat Swab	9	Influenzalike Illness	Influenza A Detected	6	≤ 7
498	4	0-4	Male	Both Nasal and Throat Swab	9	Influenzalike Illness	Influenza A and B Not Detected	6	≤ 7
499	0	0-4	Male	Both Nasal and Throat Swab	9	Severe Acute Respiratory Infection	Influenza A and B Not Detected	6	≤ 7
500	0	0-4	Male	Both Nasal and Throat Swab	9	Severe Acute Respiratory Infection	Influenza A and B Not Detected	6	≤ 7
501	3	0-4	Female	Both Nasal and Throat Swab	9	Severe Acute Respiratory Infection	Influenza A and B Not Detected	6	≤ 7
502	0	0-4	Male	Both Nasal and Throat Swab	9	Severe Acute Respiratory Infection	Influenza A Detected	6	≤ 7
503	0	0-4	Female	Both Nasal and Throat Swab	9	Severe Acute Respiratory Infection	Influenza A and B Not Detected	6	≤ 7
504	0	0-4	Male	Both Nasal and Throat Swab	9	Severe Acute Respiratory Infection	Influenza A Detected	6	≤ 7
505	2	0-4	Female	Both Nasal and Throat Swab	9	Influenzalike Illness	Influenza A Detected	6	≤ 7
506	0	0-4	Male	Both Nasal and Throat Swab	9	Influenzalike Illness	Influenza A and B Not Detected	6	≤ 7
507	0	0-4	Female	Both Nasal and Throat Swab	9	Influenzalike Illness	Influenza A and B Not Detected	6	≤ 7
508	1	0-4	Female	Both Nasal and Throat Swab	9	Influenzalike Illness	Influenza A and B Not Detected	6	≤ 7
509	3	0-4	Male	Both Nasal and Throat Swab	9	Severe Acute Respiratory Infection	Influenza A and B Not Detected	6	≤ 7
510	1	0-4	Female	Both Nasal and Throat Swab	9	Severe Acute Respiratory Infection	Influenza A and B Not Detected	6	≤ 7
511	1	0-4	Female	Both Nasal and Throat Swab	9	Severe Acute Respiratory Infection	Influenza A Detected	6	≤ 7
512	2	0-4	Male	Both Nasal and Throat Swab	9	Influenzalike Illness	Influenza A and B Not Detected	6	≤ 7
513	1	0-4	Female	Both Nasal and Throat Swab	9	Severe Acute Respiratory Infection	Influenza A and B Not Detected	6	≤ 7
514	3	0-4	Male	Both Nasal and Throat Swab	9	Severe Acute Respiratory Infection	Influenza A and B Not Detected	6	≤ 7
515	1	0-4	Female	Both Nasal and Throat Swab	9	Influenzalike Illness	Influenza A and B Not Detected	6	≤ 7
516	0	0-4	Female	Both Nasal and Throat Swab	9	Severe Acute Respiratory Infection	Influenza A Detected	6	≤ 7
517	0	0-4	Male	Both Nasal and Throat Swab	9	Severe Acute Respiratory Infection	Influenza A Detected	6	≤ 7
518	2	0-4	Male	Both Nasal and Throat Swab	9	Severe Acute Respiratory Infection	Influenza A and B Not Detected	6	≤ 7
519	0	0-4	Female	Both Nasal and Throat Swab	9	Severe Acute Respiratory Infection	Influenza A and B Not Detected	6	≤ 7
520	1	0-4	Female	Both Nasal and Throat Swab	9	Severe Acute Respiratory Infection	Influenza A Detected	6	≤ 7
521	0	0-4	Female	Both Nasal and Throat Swab	9	Severe Acute Respiratory Infection	Influenza A and B Not Detected	6	≤ 7
522	51	45-54	Female	Both Nasal and Throat Swab	9	Influenzalike Illness	Influenza A and B Not Detected	6	≤ 7
523	5	5-14	Male	Both Nasal and Throat Swab	9	Influenzalike Illness	Influenza A and B Not Detected	6	≤ 7
524	31	25-34	Male	Both Nasal and Throat Swab	9	Influenzalike Illness	Influenza A Detected	6	≤ 7
525	41	35-44	Female	Both Nasal and Throat Swab	9	Influenzalike Illness	Influenza A and B Not Detected	6	≤ 7
526	13	5-14	Male	Both Nasal and Throat Swab	9	Influenzalike Illness	Influenza A and B Not Detected	6	≤ 7
527	14	5-14	Male	Both Nasal and Throat Swab	9	Influenzalike Illness	Influenza A and B Not Detected	6	≤ 7
528	31	25-34	Male	Both Nasal and Throat Swab	9	Influenzalike Illness	Influenza A and B Not Detected	6	≤ 7
529	6	5-14	Female	Both Nasal and Throat Swab	9	Influenzalike Illness	Influenza A and B Not Detected	6	≤ 7
530	30	25-34	Female	Both Nasal and Throat Swab	9	Severe Acute Respiratory Infection	Influenza A and B Not Detected	6	≤ 7
531	1	0-4	Male	Both Nasal and Throat Swab	9	Severe Acute Respiratory Infection	Influenza A and B Not Detected	6	≤ 7
532	1	0-4	Male	Both Nasal and Throat Swab	9	Severe Acute Respiratory Infection	Influenza A Detected	6	≤ 7
533	0	0-4	Female	Both Nasal and Throat Swab	9	Severe Acute Respiratory Infection	Influenza A and B Not Detected	6	≤ 7
534	1	0-4	Male	Both Nasal and Throat Swab	9	Severe Acute Respiratory Infection	Influenza A and B Not Detected	6	≤ 7
535	0	0-4	Female	Both Nasal and Throat Swab	9	Severe Acute Respiratory Infection	Influenza A and B Not Detected	6	≤ 7
536	0	0-4	Female	Both Nasal and Throat Swab	9	Severe Acute Respiratory Infection	Influenza A Detected	6	≤ 7
537	0	0-4	Male	Both Nasal and Throat Swab	9	Severe Acute Respiratory Infection	Influenza A and B Not Detected	6	≤ 7
538	0	0-4	Male	Both Nasal and Throat Swab	9	Influenzalike Illness	Influenza A and B Not Detected	6	≤ 7
539	48	45-54	Female	Both Nasal and Throat Swab	9	Influenzalike Illness	Influenza A Detected	6	≤ 7
540	40	35-44	Female	Both Nasal and Throat Swab	9	Influenzalike Illness	Influenza A and B Not Detected	6	≤ 7
541	39	35-44	Female	Both Nasal and Throat Swab	9	Influenzalike Illness	Influenza A and B Not Detected	6	≤ 7
542	50	45-54	Male	Both Nasal and Throat Swab	9	Influenzalike Illness	Influenza A and B Not Detected	6	≤ 7
543	2	0-4	Male	Both Nasal and Throat Swab	9	Influenzalike Illness	Influenza A and B Not Detected	6	≤ 7
544	2	0-4	Female	Both Nasal and Throat Swab	9	Influenzalike Illness	Influenza A Detected	6	≤ 7
545	0	0-4	Male	Both Nasal and Throat Swab	9	Severe Acute Respiratory Infection	Influenza A and B Not Detected	6	≤ 7
546	19	15-24	Male	Both Nasal and Throat Swab	9	Severe Acute Respiratory Infection	Influenza A Detected	6	≤ 7
547	0	0-4	Female	Both Nasal and Throat Swab	9	Severe Acute Respiratory Infection	Influenza A Detected	6	≤ 7
548	20	15-24	Male	Both Nasal and Throat Swab	9	Influenzalike Illness	Influenza A and B Not Detected	6	≤ 7
549	0	0-4	Female	Both Nasal and Throat Swab	9	Influenzalike Illness	Influenza A and B Not Detected	6	≤ 7
550	60	55-64	Female	Both Nasal and Throat Swab	9	Influenzalike Illness	Influenza A and B Not Detected	6	≤ 7
551	36	35-44	Male	Both Nasal and Throat Swab	9	Influenzalike Illness	Influenza A and B Not Detected	6	≤ 7
552	1	0-4	Female	Both Nasal and Throat Swab	9	Severe Acute Respiratory Infection	Influenza A Detected	6	≤ 7
553	20	15-24	Male	Both Nasal and Throat Swab	9	Severe Acute Respiratory Infection	Influenza A Detected	6	≤ 7
554	2	0-4	Female	Both Nasal and Throat Swab	9	Influenzalike Illness	Influenza A and B Not Detected	6	≤ 7
555	23	15-24	Female	Both Nasal and Throat Swab	9	Influenzalike Illness	Influenza A Detected	6	≤ 7
556	0	0-4	Male	Both Nasal and Throat Swab	9	Influenzalike Illness	Influenza A and B Not Detected	6	≤ 7
557	0	0-4	Female	Both Nasal and Throat Swab	9	Severe Acute Respiratory Infection	Influenza A Detected	6	≤ 7
558	0	0-4	Female	Both Nasal and Throat Swab	9	Influenzalike Illness	Influenza A Detected	6	≤ 7
559	55	55-64	Female	Both Nasal and Throat Swab	9	Influenzalike Illness	Influenza A Detected	6	≤ 7
560	83	≥65	Female	Both Nasal and Throat Swab	9	Severe Acute Respiratory Infection	Influenza A Detected	6	≤ 7
561	42	35-44	Female	Both Nasal and Throat Swab	9	Severe Acute Respiratory Infection	Influenza A and B Not Detected	6	≤ 7
562	21	15-24	Male	Both Nasal and Throat Swab	9	Influenzalike Illness	Influenza A Detected	6	≤ 7
563	56	55-64	Female	Both Nasal and Throat Swab	9	Influenzalike Illness	Influenza A and B Not Detected	6	≤ 7
564	0	0-4	Male	Both Nasal and Throat Swab	9	Severe Acute Respiratory Infection	Influenza A Detected	6	≤ 7
565	0	0-4	Male	Both Nasal and Throat Swab	9	Severe Acute Respiratory Infection	Influenza A and B Not Detected	6	≤ 7
566	2	0-4	Female	Both Nasal and Throat Swab	9	Severe Acute Respiratory Infection	Influenza A Detected	6	≤ 7
567	1	0-4	Male	Both Nasal and Throat Swab	9	Severe Acute Respiratory Infection	Influenza A Detected	6	≤ 7
568	0	0-4	Male	Both Nasal and Throat Swab	9	Severe Acute Respiratory Infection	Influenza A Detected	6	≤ 7
569	1	0-4	Male	Both Nasal and Throat Swab	9	Severe Acute Respiratory Infection	Influenza A and B Not Detected	6	≤ 7
570	0	0-4	Female	Both Nasal and Throat Swab	9	Severe Acute Respiratory Infection	Influenza A Detected	6	≤ 7
571	3	0-4	Female	Both Nasal and Throat Swab	9	Influenzalike Illness	Influenza A and B Not Detected	6	≤ 7
572	1	0-4	Male	Both Nasal and Throat Swab	9	Influenzalike Illness	Influenza A and B Not Detected	6	≤ 7
573	0	0-4	Male	Both Nasal and Throat Swab	9	Influenzalike Illness	Influenza A and B Not Detected	6	≤ 7
574	0	0-4	Male	Both Nasal and Throat Swab	9	Influenzalike Illness	Influenza A and B Not Detected	6	≤ 7
575	0	0-4	Female	Both Nasal and Throat Swab	9	Influenzalike Illness	Influenza A and B Not Detected	6	≤ 7
576	36	35-44	Female	Both Nasal and Throat Swab	9	Influenzalike Illness	Influenza A and B Not Detected	6	≤ 7
577	3	0-4	Male	Both Nasal and Throat Swab	9	Severe Acute Respiratory Infection	Influenza A and B Not Detected	6	≤ 7
578	0	0-4	Male	Both Nasal and Throat Swab	9	Severe Acute Respiratory Infection	Influenza A and B Not Detected	6	≤ 7
579	0	0-4	Male	Both Nasal and Throat Swab	9	Severe Acute Respiratory Infection	Influenza A and B Not Detected	6	≤ 7
580	24	15-24	Male	Both Nasal and Throat Swab	9	Severe Acute Respiratory Infection	Influenza A and B Not Detected	6	≤ 7
581	14	5-14	Male	Both Nasal and Throat Swab	9	Severe Acute Respiratory Infection	Influenza A and B Not Detected	6	≤ 7
582	2	0-4	Male	Both Nasal and Throat Swab	9	Severe Acute Respiratory Infection	Influenza A and B Not Detected	6	≤ 7
583	4	0-4	Male	Both Nasal and Throat Swab	9	Severe Acute Respiratory Infection	Influenza A and B Not Detected	6	≤ 7
584	1	0-4	Male	Both Nasal and Throat Swab	9	Severe Acute Respiratory Infection	Influenza A and B Not Detected	6	≤ 7
585	0	0-4	Male	Both Nasal and Throat Swab	9	Severe Acute Respiratory Infection	Influenza A and B Not Detected	6	≤ 7
586	50	45-54	Male	Both Nasal and Throat Swab	9	Severe Acute Respiratory Infection	Influenza A and B Not Detected	6	≤ 7
587	72	≥65	Male	Both Nasal and Throat Swab	9	Severe Acute Respiratory Infection	Influenza A and B Not Detected	6	≤ 7
588	51	45-54	Male	Both Nasal and Throat Swab	9	Severe Acute Respiratory Infection	Influenza A and B Not Detected	6	≤ 7
589	90	≥65	Male	Both Nasal and Throat Swab	9	Severe Acute Respiratory Infection	Influenza A and B Not Detected	6	≤ 7
590	61	55-64	Male	Both Nasal and Throat Swab	9	Severe Acute Respiratory Infection	Influenza A and B Not Detected	6	≤ 7
591	47	45-54	Male	Both Nasal and Throat Swab	9	Severe Acute Respiratory Infection	Influenza A and B Not Detected	6	≤ 7
592	56	55-64	Male	Both Nasal and Throat Swab	9	Severe Acute Respiratory Infection	Influenza A and B Not Detected	6	≤ 7
593	86	≥65	Male	Both Nasal and Throat Swab	9	Severe Acute Respiratory Infection	Influenza A and B Not Detected	6	≤ 7
594	67	≥65	Male	Both Nasal and Throat Swab	9	Severe Acute Respiratory Infection	Influenza A and B Not Detected	6	≤ 7
595	75	≥65	Male	Both Nasal and Throat Swab	9	Severe Acute Respiratory Infection	Influenza A and B Not Detected	6	≤ 7
596	75	≥65	Male	Both Nasal and Throat Swab	9	Severe Acute Respiratory Infection	Influenza A and B Not Detected	6	≤ 7
597	0	0-4	Female	Both Nasal and Throat Swab	9	Severe Acute Respiratory Infection	Influenza A and B Not Detected	5	≤ 7
598	3	0-4	Female	Both Nasal and Throat Swab	9	Severe Acute Respiratory Infection	Influenza A and B Not Detected	5	≤ 7
599	31	25-34	Female	Both Nasal and Throat Swab	9	Influenzalike Illness	Influenza A and B Not Detected	5	≤ 7
600	0	0-4	Male	Both Nasal and Throat Swab	9	Severe Acute Respiratory Infection	Influenza A and B Not Detected	5	≤ 7
601	0	0-4	Female	Both Nasal and Throat Swab	9	Severe Acute Respiratory Infection	Influenza A and B Not Detected	5	≤ 7
602	25	25-34	Female	Both Nasal and Throat Swab	9	Influenzalike Illness	Influenza A and B Not Detected	5	≤ 7
603	55	55-64	Male	Both Nasal and Throat Swab	9	Influenzalike Illness	Influenza A and B Not Detected	5	≤ 7
604	0	0-4	Male	Both Nasal and Throat Swab	9	Severe Acute Respiratory Infection	Influenza A Detected	5	≤ 7
605	0	0-4	Male	Both Nasal and Throat Swab	9	Severe Acute Respiratory Infection	Influenza A and B Not Detected	5	≤ 7
606	49	45-54	Female	Both Nasal and Throat Swab	9	Severe Acute Respiratory Infection	Influenza A and B Not Detected	5	≤ 7
607	3	0-4	Female	Both Nasal and Throat Swab	9	Severe Acute Respiratory Infection	Influenza A and B Not Detected	5	≤ 7
608	1	0-4	Female	Both Nasal and Throat Swab	9	Severe Acute Respiratory Infection	Influenza A and B Not Detected	5	≤ 7
609	0	0-4	Male	Both Nasal and Throat Swab	9	Severe Acute Respiratory Infection	Influenza A and B Not Detected	5	≤ 7
610	0	0-4	Female	Both Nasal and Throat Swab	9	Severe Acute Respiratory Infection	Influenza A and B Not Detected	5	≤ 7
611	0	0-4	Male	Both Nasal and Throat Swab	9	Severe Acute Respiratory Infection	Influenza A and B Not Detected	5	≤ 7
612	0	0-4	Male	Both Nasal and Throat Swab	9	Severe Acute Respiratory Infection	Influenza A and B Not Detected	5	≤ 7
613	2	0-4	Male	Both Nasal and Throat Swab	9	Severe Acute Respiratory Infection	Influenza A Detected	5	≤ 7
614	0	0-4	Male	Both Nasal and Throat Swab	9	Severe Acute Respiratory Infection	Influenza A and B Not Detected	5	≤ 7
615	0	0-4	Female	Both Nasal and Throat Swab	9	Severe Acute Respiratory Infection	Influenza A and B Not Detected	5	≤ 7
616	0	0-4	Male	Both Nasal and Throat Swab	9	Severe Acute Respiratory Infection	Influenza A and B Not Detected	5	≤ 7
617	0	0-4	Male	Both Nasal and Throat Swab	9	Severe Acute Respiratory Infection	Influenza A and B Not Detected	5	≤ 7
618	0	0-4	Female	Both Nasal and Throat Swab	9	Severe Acute Respiratory Infection	Influenza A Detected	5	≤ 7
619	2	0-4	Male	Both Nasal and Throat Swab	9	Severe Acute Respiratory Infection	Influenza A and B Not Detected	5	≤ 7
620	0	0-4	Male	Both Nasal and Throat Swab	9	Severe Acute Respiratory Infection	Influenza A and B Not Detected	5	≤ 7
621	0	0-4	Male	Both Nasal and Throat Swab	9	Severe Acute Respiratory Infection	Influenza A and B Not Detected	5	≤ 7
622	24	15-24	Female	Both Nasal and Throat Swab	9	Influenzalike Illness	Influenza A and B Not Detected	5	≤ 7
623	44	35-44	Male	Both Nasal and Throat Swab	9	Influenzalike Illness	Influenza A and B Not Detected	5	≤ 7
624	55	55-64	Female	Both Nasal and Throat Swab	9	Influenzalike Illness	Influenza A and B Not Detected	5	≤ 7
625	36	35-44	Female	Both Nasal and Throat Swab	9	Influenzalike Illness	Influenza A and B Not Detected	5	≤ 7
626	68	≥65	Female	Both Nasal and Throat Swab	9	Influenzalike Illness	Influenza A and B Not Detected	5	≤ 7
627	32	25-34	Female	Both Nasal and Throat Swab	9	Influenzalike Illness	Influenza A and B Not Detected	5	≤ 7
628	34	25-34	Male	Both Nasal and Throat Swab	9	Influenzalike Illness	Influenza A and B Not Detected	5	≤ 7
629	48	45-54	Male	Both Nasal and Throat Swab	9	Influenzalike Illness	Influenza A and B Not Detected	5	≤ 7
630	1	0-4	Male	Both Nasal and Throat Swab	9	Influenzalike Illness	Influenza A and B Not Detected	5	≤ 7
631	42	35-44	Female	Both Nasal and Throat Swab	10	Influenzalike Illness	Influenza A and B Not Detected	13	>7
632	22	15-24	Male	Both Nasal and Throat Swab	10	Influenzalike Illness	Influenza B Detected	13	>7
633	22	15-24	Male	Both Nasal and Throat Swab	10	Influenzalike Illness	Influenza A and B Not Detected	13	>7
634	37	35-44	Male	Both Nasal and Throat Swab	10	Influenzalike Illness	Influenza B Detected	13	>7
635	38	35-44	Female	Both Nasal and Throat Swab	10	Influenzalike Illness	Influenza B Detected	13	>7
636	18	15-24	Female	Both Nasal and Throat Swab	10	Influenzalike Illness	Influenza A Detected	13	>7
637	41	35-44	Male	Both Nasal and Throat Swab	10	Influenzalike Illness	Influenza A and B Not Detected	13	>7
638	70	≥65	Female	Both Nasal and Throat Swab	10	Influenzalike Illness	Influenza A and B Not Detected	13	>7
639	29	25-34	Male	Both Nasal and Throat Swab	10	Influenzalike Illness	Influenza A and B Not Detected	13	>7
640	33	25-34	Male	Both Nasal and Throat Swab	10	Influenzalike Illness	Influenza A and B Not Detected	13	>7
641	7	5-14	Male	Both Nasal and Throat Swab	10	Influenzalike Illness	Influenza A and B Not Detected	13	>7
642	32	25-34	Male	Both Nasal and Throat Swab	10	Influenzalike Illness	Influenza A and B Not Detected	13	>7
643	8	5-14	Female	Both Nasal and Throat Swab	10	Influenzalike Illness	Influenza A and B Not Detected	13	>7
644	38	35-44	Female	Both Nasal and Throat Swab	10	Influenzalike Illness	Influenza A and B Not Detected	13	>7
645	3	0-4	Female	Both Nasal and Throat Swab	10	Influenzalike Illness	Influenza A and B Not Detected	13	>7
646	41	35-44	Male	Both Nasal and Throat Swab	10	Influenzalike Illness	Influenza A and B Not Detected	13	>7
647	3	0-4	Male	Both Nasal and Throat Swab	10	Influenzalike Illness	Influenza A and B Not Detected	13	>7
648	33	25-34	Female	Both Nasal and Throat Swab	10	Influenzalike Illness	Influenza A and B Not Detected	13	>7
649	4	0-4	Female	Both Nasal and Throat Swab	10	Influenzalike Illness	Influenza A and B Not Detected	13	>7
650	22	15-24	Male	Both Nasal and Throat Swab	10	Influenzalike Illness	Influenza A Detected	13	>7
651	11	5-14	Male	Both Nasal and Throat Swab	10	Influenzalike Illness	Influenza A Detected	13	>7
652	51	45-54	Female	Both Nasal and Throat Swab	10	Influenzalike Illness	Influenza A and B Not Detected	13	>7
653	28	25-34	Female	Both Nasal and Throat Swab	10	Influenzalike Illness	Influenza A and B Not Detected	13	>7
654	2	0-4	Female	Both Nasal and Throat Swab	10	Influenzalike Illness	Influenza A and B Not Detected	13	>7
655	0	0-4	Male	Both Nasal and Throat Swab	10	Influenzalike Illness	Influenza A and B Not Detected	13	>7
656	42	35-44	Male	Both Nasal and Throat Swab	10	Influenzalike Illness	Influenza A and B Not Detected	13	>7
657	0	0-4	Male	Both Nasal and Throat Swab	10	Influenzalike Illness	Influenza A and B Not Detected	13	>7
658	64	55-64	Male	Both Nasal and Throat Swab	10	Influenzalike Illness	Influenza A and B Not Detected	13	>7
659	26	25-34	Female	Both Nasal and Throat Swab	10	Severe Acute Respiratory Infection	Influenza A and B Not Detected	13	>7
660	39	35-44	Female	Both Nasal and Throat Swab	10	Severe Acute Respiratory Infection	Influenza A and B Not Detected	13	>7
661	20	15-24	Female	Both Nasal and Throat Swab	10	Influenzalike Illness	Influenza A Detected	13	>7
662	18	15-24	Female	Both Nasal and Throat Swab	10	Influenzalike Illness	Influenza A Detected	13	>7
663	0	0-4	Male	Both Nasal and Throat Swab	10	Influenzalike Illness	Influenza A Detected	104	>7
664	0	0-4	Male	Both Nasal and Throat Swab	10	Influenzalike Illness	Influenza A and B Not Detected	104	>7
665	0	0-4	Female	Both Nasal and Throat Swab	10	Severe Acute Respiratory Infection	Influenza A and B Not Detected	104	>7
666	37	35-44	Male	Both Nasal and Throat Swab	10	Severe Acute Respiratory Infection	Influenza A and B Not Detected	104	>7
667	61	55-64	Male	Both Nasal and Throat Swab	10	Severe Acute Respiratory Infection	Influenza A and B Not Detected	104	>7
668	88	≥65	Male	Both Nasal and Throat Swab	10	Severe Acute Respiratory Infection	Influenza A and B Not Detected	104	>7
669	46	45-54	Male	Both Nasal and Throat Swab	10	Severe Acute Respiratory Infection	Influenza A and B Not Detected	104	>7
670	58	55-64	Male	Both Nasal and Throat Swab	10	Severe Acute Respiratory Infection	Influenza A and B Not Detected	104	>7
671	0	0-4	Female	Both Nasal and Throat Swab	10	Severe Acute Respiratory Infection	Influenza A and B Not Detected	104	>7
672	0	0-4	Female	Both Nasal and Throat Swab	10	Influenzalike Illness	Influenza A and B Not Detected	104	>7
673	69	≥65	Female	Both Nasal and Throat Swab	10	Influenzalike Illness	Influenza A and B Not Detected	104	>7
674	0	0-4	Female	Both Nasal and Throat Swab	10	Influenzalike Illness	Influenza A and B Not Detected	104	>7
675	4	0-4	Male	Both Nasal and Throat Swab	10	Severe Acute Respiratory Infection	Influenza A and B Not Detected	104	>7
676	1	0-4	Male	Both Nasal and Throat Swab	10	Influenzalike Illness	Influenza A and B Not Detected	104	>7
677	0	0-4	Female	Both Nasal and Throat Swab	10	Influenzalike Illness	Influenza A and B Not Detected	104	>7
678	0	0-4	Male	Both Nasal and Throat Swab	10	Influenzalike Illness	Influenza A and B Not Detected	104	>7
679	0	0-4	Female	Both Nasal and Throat Swab	10	Influenzalike Illness	Influenza A and B Not Detected	104	>7
680	19	15-24	Male	Both Nasal and Throat Swab	10	Influenzalike Illness	Influenza A and B Not Detected	13	>7
681	19	15-24	Female	Both Nasal and Throat Swab	10	Influenzalike Illness	Influenza A and B Not Detected	13	>7
682	43	35-44	Female	Both Nasal and Throat Swab	10	Influenzalike Illness	Influenza A and B Not Detected	13	>7
683	21	15-24	Female	Both Nasal and Throat Swab	10	Severe Acute Respiratory Infection	Influenza A Detected	13	>7
684	31	25-34	Male	Both Nasal and Throat Swab	10	Influenzalike Illness	Influenza A and B Not Detected	13	>7
685	28	25-34	Male	Both Nasal and Throat Swab	10	Influenzalike Illness	Influenza A and B Not Detected	13	>7
686	20	15-24	Female	Both Nasal and Throat Swab	10	Influenzalike Illness	Influenza A and B Not Detected	13	>7
687	62	55-64	Male	Both Nasal and Throat Swab	10	Severe Acute Respiratory Infection	Influenza A and B Not Detected	13	>7
688	0	0-4	Male	Both Nasal and Throat Swab	10	Severe Acute Respiratory Infection	Influenza A and B Not Detected	13	>7
689	2	0-4	Female	Both Nasal and Throat Swab	10	Severe Acute Respiratory Infection	Influenza A and B Not Detected	13	>7
690	0	0-4	Female	Both Nasal and Throat Swab	10	Severe Acute Respiratory Infection	Influenza A Detected	13	>7
691	0	0-4	Male	Both Nasal and Throat Swab	10	Severe Acute Respiratory Infection	Influenza A and B Not Detected	13	>7
692	31	25-34	Male	Both Nasal and Throat Swab	10	Severe Acute Respiratory Infection	Influenza A and B Not Detected	13	>7
693	2	0-4	Male	Both Nasal and Throat Swab	10	Severe Acute Respiratory Infection	Influenza A and B Not Detected	13	>7
694	0	0-4	Male	Both Nasal and Throat Swab	10	Severe Acute Respiratory Infection	Influenza A and B Not Detected	13	>7
695	44	35-44	Male	Both Nasal and Throat Swab	10	Influenzalike Illness	Influenza A and B Not Detected	13	>7
696	11	5-14	Female	Both Nasal and Throat Swab	10	Influenzalike Illness	Influenza A and B Not Detected	13	>7
697	81	≥65	Female	Both Nasal and Throat Swab	10	Influenzalike Illness	Influenza A Detected	13	>7
698	67	≥65	Female	Both Nasal and Throat Swab	10	Influenzalike Illness	Influenza A and B Not Detected	13	>7
699	54	45-54	Female	Both Nasal and Throat Swab	10	Influenzalike Illness	Influenza A and B Not Detected	13	>7
700	17	15-24	Female	Both Nasal and Throat Swab	10	Influenzalike Illness	Influenza A and B Not Detected	13	>7
701	0	0-4	Male	Both Nasal and Throat Swab	11	Influenzalike Illness	Influenza A and B Not Detected	9	>7
702	5	5-14	Male	Both Nasal and Throat Swab	11	Influenzalike Illness	Influenza A and B Not Detected	100	>7
703	19	15-24	Male	Both Nasal and Throat Swab	11	Influenzalike Illness	Influenza A and B Not Detected	99	>7
704	19	15-24	Female	Both Nasal and Throat Swab	11	Influenzalike Illness	Influenza A and B Not Detected	99	>7
705	43	35-44	Female	Both Nasal and Throat Swab	11	Influenzalike Illness	Influenza A and B Not Detected	99	>7
706	21	15-24	Female	Both Nasal and Throat Swab	11	Severe Acute Respiratory Infection	Influenza A Detected	99	>7
707	31	25-34	Male	Both Nasal and Throat Swab	11	Influenzalike Illness	Influenza A and B Not Detected	99	>7
708	28	25-34	Male	Both Nasal and Throat Swab	11	Influenzalike Illness	Influenza A and B Not Detected	99	>7
709	20	15-24	Female	Both Nasal and Throat Swab	11	Influenzalike Illness	Influenza A and B Not Detected	99	>7
710	62	55-64	Male	Both Nasal and Throat Swab	11	Severe Acute Respiratory Infection	Influenza A and B Not Detected	99	>7
711	0	0-4	Male	Both Nasal and Throat Swab	11	Severe Acute Respiratory Infection	Influenza A and B Not Detected	99	>7
712	2	0-4	Female	Both Nasal and Throat Swab	11	Severe Acute Respiratory Infection	Influenza A and B Not Detected	99	>7
713	0	0-4	Male	Both Nasal and Throat Swab	11	Severe Acute Respiratory Infection	Influenza A and B Not Detected	99	>7
714	31	25-34	Male	Both Nasal and Throat Swab	11	Severe Acute Respiratory Infection	Influenza A and B Not Detected	99	>7
715	2	0-4	Male	Both Nasal and Throat Swab	11	Severe Acute Respiratory Infection	Influenza A and B Not Detected	99	>7
716	0	0-4	Male	Both Nasal and Throat Swab	11	Severe Acute Respiratory Infection	Influenza A and B Not Detected	99	>7
717	44	35-44	Male	Both Nasal and Throat Swab	11	Influenzalike Illness	Influenza A and B Not Detected	99	>7
718	11	5-14	Female	Both Nasal and Throat Swab	11	Influenzalike Illness	Influenza A and B Not Detected	99	>7
719	81	≥65	Female	Both Nasal and Throat Swab	11	Severe Acute Respiratory Infection	Influenza A Detected	99	>7
720	67	≥65	Female	Both Nasal and Throat Swab	11	Influenzalike Illness	Influenza A and B Not Detected	99	>7
721	54	45-54	Female	Both Nasal and Throat Swab	11	Influenzalike Illness	Influenza A and B Not Detected	99	>7
722	17	15-24	Female	Both Nasal and Throat Swab	11	Influenzalike Illness	Influenza A and B Not Detected	99	>7
723	20	15-24	Female	Both Nasal and Throat Swab	11	Influenzalike Illness	Influenza A Detected	99	>7
724	2	0-4	Male	Both Nasal and Throat Swab	11	Influenzalike Illness	Influenza A and B Not Detected	6	≤ 7
725	9	5-14	Female	Both Nasal and Throat Swab	11	Influenzalike Illness	Influenza A and B Not Detected	6	≤ 7
726	22	15-24	Male	Both Nasal and Throat Swab	11	Influenzalike Illness	Influenza A and B Not Detected	6	≤ 7
727	30	25-34	Female	Both Nasal and Throat Swab	11	Influenzalike Illness	Influenza A and B Not Detected	6	≤ 7
728	31	25-34	Female	Both Nasal and Throat Swab	11	Influenzalike Illness	Influenza A and B Not Detected	6	≤ 7
729	41	35-44	Female	Both Nasal and Throat Swab	11	Severe Acute Respiratory Infection	Influenza A and B Not Detected	6	≤ 7
730	16	15-24	Male	Both Nasal and Throat Swab	11	Severe Acute Respiratory Infection	Influenza A and B Not Detected	6	≤ 7
731	44	35-44	Female	Both Nasal and Throat Swab	11	Severe Acute Respiratory Infection	Influenza A and B Not Detected	6	≤ 7
732	32	25-34	Male	Both Nasal and Throat Swab	11	Severe Acute Respiratory Infection	Influenza A and B Not Detected	6	≤ 7
733	42	35-44	Male	Both Nasal and Throat Swab	11	Influenzalike Illness	Influenza A and B Not Detected	97	>7
734	0	0-4	Male	Both Nasal and Throat Swab	11	Influenzalike Illness	Influenza A and B Not Detected	97	>7
735	2	0-4	Female	Both Nasal and Throat Swab	11	Influenzalike Illness	Influenza A and B Not Detected	97	>7
736	28	25-34	Female	Both Nasal and Throat Swab	11	Influenzalike Illness	Influenza A and B Not Detected	97	>7
737	51	45-54	Female	Both Nasal and Throat Swab	11	Influenzalike Illness	Influenza A and B Not Detected	97	>7
738	11	5-14	Male	Both Nasal and Throat Swab	11	Influenzalike Illness	Influenza A Detected	97	>7
739	22	15-24	Male	Both Nasal and Throat Swab	11	Influenzalike Illness	Influenza A and B Not Detected	97	>7
740	4	0-4	Female	Both Nasal and Throat Swab	11	Influenzalike Illness	Influenza A and B Not Detected	97	>7
741	33	25-34	Female	Both Nasal and Throat Swab	11	Influenzalike Illness	Influenza A and B Not Detected	97	>7
742	0	0-4	Male	Both Nasal and Throat Swab	12	Severe Acute Respiratory Infection	Influenza A and B Not Detected	3	≤ 7
743	0	0-4	Female	Both Nasal and Throat Swab	12	Severe Acute Respiratory Infection	Influenza A and B Not Detected	3	≤ 7
744	1	0-4	Female	Both Nasal and Throat Swab	12	Severe Acute Respiratory Infection	Influenza A and B Not Detected	3	≤ 7
745	0	0-4	Male	Both Nasal and Throat Swab	12	Severe Acute Respiratory Infection	Influenza A and B Not Detected	3	≤ 7
746	0	0-4	Male	Both Nasal and Throat Swab	12	Severe Acute Respiratory Infection	Influenza A and B Not Detected	3	≤ 7
747	0	0-4	Female	Both Nasal and Throat Swab	12	Severe Acute Respiratory Infection	Influenza A and B Not Detected	3	≤ 7
748	0	0-4	Female	Both Nasal and Throat Swab	12	Severe Acute Respiratory Infection	Influenza A and B Not Detected	3	≤ 7
749	0	0-4	Male	Both Nasal and Throat Swab	12	Severe Acute Respiratory Infection	Influenza A and B Not Detected	3	≤ 7
750	1	0-4	Male	Both Nasal and Throat Swab	12	Severe Acute Respiratory Infection	Influenza A and B Not Detected	3	≤ 7
751	40	35-44	Male	Both Nasal and Throat Swab	12	Influenzalike Illness	Influenza A and B Not Detected	3	≤ 7
752	16	15-24	Female	Both Nasal and Throat Swab	12	Influenzalike Illness	Influenza A and B Not Detected	3	≤ 7
753	2	0-4	Female	Both Nasal and Throat Swab	12	Influenzalike Illness	Influenza A Detected	3	≤ 7
754	4	0-4	Male	Both Nasal and Throat Swab	12	Influenzalike Illness	Influenza A and B Not Detected	3	≤ 7
755	2	0-4	Male	Both Nasal and Throat Swab	12	Influenzalike Illness	Influenza A and B Not Detected	3	≤ 7
756	0	0-4	Male	Both Nasal and Throat Swab	12	Severe Acute Respiratory Infection	Influenza A and B Not Detected	3	≤ 7
757	0	0-4	Male	Both Nasal and Throat Swab	12	Severe Acute Respiratory Infection	Influenza A and B Not Detected	3	≤ 7
758	1	0-4	Female	Both Nasal and Throat Swab	12	Severe Acute Respiratory Infection	Influenza A and B Not Detected	3	≤ 7
759	0	0-4	Male	Both Nasal and Throat Swab	12	Severe Acute Respiratory Infection	Influenza A and B Not Detected	3	≤ 7
760	1	0-4	Male	Both Nasal and Throat Swab	12	Severe Acute Respiratory Infection	Influenza A and B Not Detected	3	≤ 7
761	0	0-4	Female	Both Nasal and Throat Swab	12	Severe Acute Respiratory Infection	Influenza A and B Not Detected	3	≤ 7
762	2	0-4	Male	Both Nasal and Throat Swab	12	Severe Acute Respiratory Infection	Influenza A Detected	3	≤ 7
763	0	0-4	Female	Both Nasal and Throat Swab	12	Severe Acute Respiratory Infection	Influenza A and B Not Detected	3	≤ 7
764	0	0-4	Female	Both Nasal and Throat Swab	12	Severe Acute Respiratory Infection	Influenza A and B Not Detected	3	≤ 7
765	0	0-4	Male	Both Nasal and Throat Swab	12	Severe Acute Respiratory Infection	Influenza A and B Not Detected	3	≤ 7
766	2	0-4	Male	Both Nasal and Throat Swab	12	Influenzalike Illness	Influenza A and B Not Detected	3	≤ 7
767	44	35-44	Female	Both Nasal and Throat Swab	12	Influenzalike Illness	Influenza A and B Not Detected	3	≤ 7
768	20	15-24	Female	Both Nasal and Throat Swab	12	Influenzalike Illness	Influenza A and B Not Detected	3	≤ 7
769	2	0-4	Female	Both Nasal and Throat Swab	12	Influenzalike Illness	Influenza A and B Not Detected	3	≤ 7
770	1	0-4	Male	Both Nasal and Throat Swab	12	Severe Acute Respiratory Infection	Influenza A and B Not Detected	3	≤ 7
771	0	0-4	Male	Both Nasal and Throat Swab	12	Severe Acute Respiratory Infection	Influenza A and B Not Detected	3	≤ 7
772	1	0-4	Male	Both Nasal and Throat Swab	12	Severe Acute Respiratory Infection	Influenza A and B Not Detected	3	≤ 7
773	0	0-4	Male	Both Nasal and Throat Swab	12	Severe Acute Respiratory Infection	Influenza A and B Not Detected	3	≤ 7
774	3	0-4	Male	Both Nasal and Throat Swab	12	Severe Acute Respiratory Infection	Influenza A and B Not Detected	3	≤ 7
775	26	25-34	Female	Both Nasal and Throat Swab	12	Influenzalike Illness	Influenza A and B Not Detected	3	≤ 7
776	38	35-44	Male	Both Nasal and Throat Swab	12	Influenzalike Illness	Influenza A and B Not Detected	3	≤ 7
777	60	55-64	Male	Both Nasal and Throat Swab	12	Influenzalike Illness	Influenza A and B Not Detected	3	≤ 7
778	32	25-34	Female	Both Nasal and Throat Swab	12	Influenzalike Illness	Influenza A and B Not Detected	3	≤ 7
779	44	35-44	Female	Both Nasal and Throat Swab	12	Influenzalike Illness	Influenza A and B Not Detected	3	≤ 7
780	0	0-4	Male	Both Nasal and Throat Swab	12	Severe Acute Respiratory Infection	Influenza A and B Not Detected	3	≤ 7
781	0	0-4	Female	Both Nasal and Throat Swab	12	Severe Acute Respiratory Infection	Influenza A and B Not Detected	3	≤ 7
782	1	0-4	Male	Both Nasal and Throat Swab	12	Severe Acute Respiratory Infection	Influenza A and B Not Detected	3	≤ 7
783	2	0-4	Male	Both Nasal and Throat Swab	12	Severe Acute Respiratory Infection	Influenza A and B Not Detected	3	≤ 7
784	0	0-4	Male	Both Nasal and Throat Swab	12	Severe Acute Respiratory Infection	Influenza A and B Not Detected	3	≤ 7
785	1	0-4	Male	Both Nasal and Throat Swab	12	Severe Acute Respiratory Infection	Influenza A and B Not Detected	3	≤ 7
786	0	0-4	Female	Both Nasal and Throat Swab	12	Severe Acute Respiratory Infection	Influenza A and B Not Detected	3	≤ 7
787	24	15-24	Female	Both Nasal and Throat Swab	12	Influenzalike Illness	Influenza A and B Not Detected	3	≤ 7
788	0	0-4	Male	Both Nasal and Throat Swab	12	Severe Acute Respiratory Infection	Influenza A and B Not Detected	3	≤ 7
789	0	0-4	Female	Both Nasal and Throat Swab	12	Severe Acute Respiratory Infection	Influenza A and B Not Detected	3	≤ 7
790	0	0-4	Male	Both Nasal and Throat Swab	12	Severe Acute Respiratory Infection	Influenza A and B Not Detected	3	≤ 7
791	28	25-34	Female	Both Nasal and Throat Swab	12	Influenzalike Illness	Influenza A and B Not Detected	3	≤ 7
792	29	25-34	Female	Both Nasal and Throat Swab	12	Influenzalike Illness	Influenza A and B Not Detected	3	≤ 7
793	34	25-34	Female	Both Nasal and Throat Swab	12	Influenzalike Illness	Influenza A and B Not Detected	3	≤ 7
794	52	45-54	Female	Both Nasal and Throat Swab	12	Influenzalike Illness	Influenza A and B Not Detected	3	≤ 7
795	0	0-4	Male	Both Nasal and Throat Swab	12	Severe Acute Respiratory Infection	Influenza A Detected	3	≤ 7
796	0	0-4	Male	Both Nasal and Throat Swab	12	Severe Acute Respiratory Infection	Influenza A and B Not Detected	3	≤ 7
797	1	0-4	Male	Both Nasal and Throat Swab	12	Severe Acute Respiratory Infection	Influenza A and B Not Detected	3	≤ 7
798	0	0-4	Male	Both Nasal and Throat Swab	12	Severe Acute Respiratory Infection	Influenza A and B Not Detected	3	≤ 7
799	0	0-4	Male	Both Nasal and Throat Swab	12	Severe Acute Respiratory Infection	Influenza A and B Not Detected	3	≤ 7
800	0	0-4	Male	Both Nasal and Throat Swab	12	Severe Acute Respiratory Infection	Influenza A and B Not Detected	3	≤ 7
801	59	55-64	Female	Both Nasal and Throat Swab	12	Influenzalike Illness	Influenza A Detected	3	≤ 7
802	1	0-4	Male	Both Nasal and Throat Swab	12	Severe Acute Respiratory Infection	Influenza A and B Not Detected	3	≤ 7
803	3	0-4	Female	Both Nasal and Throat Swab	12	Severe Acute Respiratory Infection	Influenza A and B Not Detected	3	≤ 7
804	1	0-4	Male	Both Nasal and Throat Swab	12	Severe Acute Respiratory Infection	Influenza A and B Not Detected	3	≤ 7
805	8	5-14	Female	Both Nasal and Throat Swab	12	Severe Acute Respiratory Infection	Influenza A Detected	3	≤ 7
806	1	0-4	Male	Both Nasal and Throat Swab	12	Severe Acute Respiratory Infection	Influenza A and B Not Detected	3	≤ 7
807	1	0-4	Female	Both Nasal and Throat Swab	12	Severe Acute Respiratory Infection	Influenza A and B Not Detected	3	≤ 7
808	19	15-24	Female	Both Nasal and Throat Swab	12	Influenzalike Illness	Influenza A and B Not Detected	3	≤ 7
809	0	0-4	Male	Both Nasal and Throat Swab	12	Severe Acute Respiratory Infection	Influenza A Detected	3	≤ 7
810	0	0-4	Female	Both Nasal and Throat Swab	12	Severe Acute Respiratory Infection	Influenza A and B Not Detected	3	≤ 7
811	0	0-4	Male	Both Nasal and Throat Swab	12	Severe Acute Respiratory Infection	Influenza A Detected	3	≤ 7
812	2	0-4	Male	Both Nasal and Throat Swab	12	Severe Acute Respiratory Infection	Influenza A and B Not Detected	3	≤ 7
813	2	0-4	Male	Both Nasal and Throat Swab	12	Severe Acute Respiratory Infection	Influenza A and B Not Detected	3	≤ 7
814	10	5-14	Male	Both Nasal and Throat Swab	12	Severe Acute Respiratory Infection	Influenza A and B Not Detected	3	≤ 7
815	1	0-4	Male	Both Nasal and Throat Swab	12	Severe Acute Respiratory Infection	Influenza A and B Not Detected	3	≤ 7
816	54	45-54	Female	Both Nasal and Throat Swab	12	Influenzalike Illness	Influenza A and B Not Detected	93	>7
817	16	15-24	Female	Both Nasal and Throat Swab	12	Influenzalike Illness	Influenza A Detected	93	>7
818	0	0-4	Female	Both Nasal and Throat Swab	12	Influenzalike Illness	Influenza A and B Not Detected	0	≤ 7
819	1	0-4	Female	Both Nasal and Throat Swab	12	Severe Acute Respiratory Infection	Influenza A and B Not Detected	0	≤ 7
820	1	0-4	Female	Both Nasal and Throat Swab	12	Severe Acute Respiratory Infection	Influenza A and B Not Detected	0	≤ 7
821	1	0-4	Male	Both Nasal and Throat Swab	12	Severe Acute Respiratory Infection	Influenza A and B Not Detected	0	≤ 7
822	4	0-4	Female	Both Nasal and Throat Swab	12	Severe Acute Respiratory Infection	Influenza A and B Not Detected	0	≤ 7
823	0	0-4	Male	Both Nasal and Throat Swab	12	Influenzalike Illness	Influenza A and B Not Detected	0	≤ 7
824	3	0-4	Male	Both Nasal and Throat Swab	12	Severe Acute Respiratory Infection	Influenza A and B Not Detected	0	≤ 7
825	1	0-4	Female	Both Nasal and Throat Swab	12	Severe Acute Respiratory Infection	Influenza A and B Not Detected	0	≤ 7
826	1	0-4	Male	Both Nasal and Throat Swab	12	Severe Acute Respiratory Infection	Influenza A and B Not Detected	0	≤ 7
827	2	0-4	Male	Both Nasal and Throat Swab	12	Severe Acute Respiratory Infection	Influenza A and B Not Detected	0	≤ 7
828	3	0-4	Female	Both Nasal and Throat Swab	12	Severe Acute Respiratory Infection	Influenza A and B Not Detected	0	≤ 7
829	1	0-4	Male	Both Nasal and Throat Swab	12	Severe Acute Respiratory Infection	Influenza A and B Not Detected	0	≤ 7
830	20	15-24	Female	Both Nasal and Throat Swab	12	Influenzalike Illness	Influenza A and B Not Detected	90	>7
831	3	0-4	Female	Both Nasal and Throat Swab	12	Influenzalike Illness	Influenza A and B Not Detected	90	>7
832	30	25-34	Male	Both Nasal and Throat Swab	12	Influenzalike Illness	Influenza A and B Not Detected	90	>7
833	1	0-4	Female	Both Nasal and Throat Swab	12	Influenzalike Illness	Influenza A and B Not Detected	90	>7
834	3	0-4	Male	Both Nasal and Throat Swab	12	Influenzalike Illness	Influenza A and B Not Detected	90	>7
835	40	35-44	Female	Both Nasal and Throat Swab	12	Influenzalike Illness	Influenza A and B Not Detected	90	>7
836	2	0-4	Female	Both Nasal and Throat Swab	12	Influenzalike Illness	Influenza A and B Not Detected	90	>7
837	28	25-34	Female	Both Nasal and Throat Swab	12	Influenzalike Illness	Influenza A and B Not Detected	90	>7
838	18	15-24	Male	Both Nasal and Throat Swab	12	Influenzalike Illness	Influenza B Detected	90	>7
839	32	25-34	Male	Both Nasal and Throat Swab	12	Influenzalike Illness	Influenza B Detected	90	>7
840	25	25-34	Male	Both Nasal and Throat Swab	12	Influenzalike Illness	Influenza A and B Not Detected	90	>7
841	38	35-44	Male	Both Nasal and Throat Swab	12	Influenzalike Illness	Influenza A and B Not Detected	90	>7
842	6	5-14	Male	Both Nasal and Throat Swab	12	Influenzalike Illness	Influenza B Detected	90	>7
843	29	25-34	Male	Both Nasal and Throat Swab	12	Influenzalike Illness	Influenza A and B Not Detected	90	>7
844	26	25-34	Female	Both Nasal and Throat Swab	13	Influenzalike Illness	Influenza A and B Not Detected	84	>7
845	71	≥65	Female	Both Nasal and Throat Swab	13	Influenzalike Illness	Influenza A Detected	84	>7
846	16	15-24	Male	Both Nasal and Throat Swab	13	Influenzalike Illness	Influenza A Detected	84	>7
847	58	55-64	Male	Both Nasal and Throat Swab	13	Influenzalike Illness	Influenza A and B Not Detected	84	>7
848	40	35-44	Female	Both Nasal and Throat Swab	13	Severe Acute Respiratory Infection	Influenza A and B Not Detected	84	>7
849	22	15-24	Female	Both Nasal and Throat Swab	13	Severe Acute Respiratory Infection	Influenza A and B Not Detected	84	>7
850	54	45-54	Female	Both Nasal and Throat Swab	13	Severe Acute Respiratory Infection	Influenza A and B Not Detected	84	>7
851	28	25-34	Female	Both Nasal and Throat Swab	13	Severe Acute Respiratory Infection	Influenza A Detected	84	>7
852	5	5-14	Female	Both Nasal and Throat Swab	13	Influenzalike Illness	Influenza A and B Not Detected	84	>7
853	4	0-4	Male	Both Nasal and Throat Swab	13	Influenzalike Illness	Influenza A and B Not Detected	84	>7
854	50	45-54	Female	Both Nasal and Throat Swab	13	Severe Acute Respiratory Infection	Influenza A and B Not Detected	84	>7
855	37	35-44	Female	Both Nasal and Throat Swab	13	Severe Acute Respiratory Infection	Influenza A and B Not Detected	84	>7
856	3	0-4	Female	Both Nasal and Throat Swab	13	Influenzalike Illness	Influenza A Detected	84	>7
857	1	0-4	Male	Both Nasal and Throat Swab	13	Influenzalike Illness	Influenza A and B Not Detected	84	>7
858	32	25-34	Male	Both Nasal and Throat Swab	13	Influenzalike Illness	Influenza A Detected	84	>7
859	21	15-24	Male	Both Nasal and Throat Swab	13	Influenzalike Illness	Influenza A and B Not Detected	84	>7
860	4	0-4	Male	Both Nasal and Throat Swab	13	Influenzalike Illness	Influenza A and B Not Detected	84	>7
861	20	15-24	Female	Both Nasal and Throat Swab	13	Influenzalike Illness	Influenza A and B Not Detected	84	>7
862	2	0-4	Male	Both Nasal and Throat Swab	13	Influenzalike Illness	Influenza A and B Not Detected	84	>7
863	0	0-4	Male	Both Nasal and Throat Swab	13	Influenzalike Illness	Influenza A and B Not Detected	84	>7
864	0	0-4	Male	Both Nasal and Throat Swab	13	Influenzalike Illness	Influenza A and B Not Detected	84	>7
865	45	45-54	Female	Both Nasal and Throat Swab	13	Influenzalike Illness	Influenza A and B Not Detected	84	>7
866	4	0-4	Male	Both Nasal and Throat Swab	13	Influenzalike Illness	Influenza A and B Not Detected	84	>7
867	62	55-64	Female	Both Nasal and Throat Swab	13	Influenzalike Illness	Influenza A and B Not Detected	84	>7
868	2	0-4	Female	Both Nasal and Throat Swab	13	Influenzalike Illness	Influenza A Detected	84	>7
869	25	25-34	Female	Both Nasal and Throat Swab	13	Influenzalike Illness	Influenza A and B Not Detected	84	>7
870	16	15-24	Female	Both Nasal and Throat Swab	13	Severe Acute Respiratory Infection	Influenza A and B Not Detected	84	>7
871	0	0-4	Female	Both Nasal and Throat Swab	13	Influenzalike Illness	Influenza A and B Not Detected	84	>7
872	27	25-34	Female	Both Nasal and Throat Swab	13	Influenzalike Illness	Influenza A and B Not Detected	84	>7
873	0	0-4	Female	Both Nasal and Throat Swab	13	Severe Acute Respiratory Infection	Influenza A and B Not Detected	84	>7
874	1	0-4	Female	Both Nasal and Throat Swab	13	Severe Acute Respiratory Infection	Influenza A and B Not Detected	84	>7
875	1	0-4	Male	Both Nasal and Throat Swab	13	Influenzalike Illness	Influenza A and B Not Detected	84	>7
876	0	0-4	Female	Both Nasal and Throat Swab	13	Severe Acute Respiratory Infection	Influenza A and B Not Detected	84	>7
877	0	0-4	Male	Both Nasal and Throat Swab	13	Severe Acute Respiratory Infection	Influenza A and B Not Detected	84	>7
878	2	0-4	Female	Both Nasal and Throat Swab	13	Severe Acute Respiratory Infection	Influenza A and B Not Detected	84	>7
879	0	0-4	Male	Both Nasal and Throat Swab	13	Severe Acute Respiratory Infection	Influenza A and B Not Detected	84	>7
880	1	0-4	Male	Both Nasal and Throat Swab	13	Influenzalike Illness	Influenza A and B Not Detected	84	>7
881	78	≥65	Male	Both Nasal and Throat Swab	13	Severe Acute Respiratory Infection	Influenza A and B Not Detected	84	>7
882	20	15-24	Male	Both Nasal and Throat Swab	13	Severe Acute Respiratory Infection	Influenza A Detected	84	>7
883	0	0-4	Male	Both Nasal and Throat Swab	13	Severe Acute Respiratory Infection	Influenza A and B Not Detected	84	>7
884	0	0-4	Male	Both Nasal and Throat Swab	13	Influenzalike Illness	Influenza A and B Not Detected	84	>7
885	0	0-4	Female	Both Nasal and Throat Swab	13	Severe Acute Respiratory Infection	Influenza A and B Not Detected	84	>7
886	2	0-4	Male	Both Nasal and Throat Swab	13	Influenzalike Illness	Influenza A and B Not Detected	84	>7
887	3	0-4	Female	Both Nasal and Throat Swab	13	Severe Acute Respiratory Infection	Influenza A and B Not Detected	84	>7
888	2	0-4	Female	Both Nasal and Throat Swab	13	Influenzalike Illness	Influenza A and B Not Detected	84	>7
889	1	0-4	Male	Both Nasal and Throat Swab	13	Influenzalike Illness	Influenza A and B Not Detected	84	>7
890	2	0-4	Female	Both Nasal and Throat Swab	13	Influenzalike Illness	Influenza A and B Not Detected	84	>7
891	1	0-4	Female	Both Nasal and Throat Swab	13	Severe Acute Respiratory Infection	Influenza A and B Not Detected	84	>7
892	25	25-34	Female	Both Nasal and Throat Swab	13	Influenzalike Illness	Influenza A Detected	84	>7
893	0	0-4	Female	Both Nasal and Throat Swab	13	Severe Acute Respiratory Infection	Influenza A and B Not Detected	84	>7
894	0	0-4	Female	Both Nasal and Throat Swab	13	Severe Acute Respiratory Infection	Influenza A and B Not Detected	84	>7
895	0	0-4	Female	Both Nasal and Throat Swab	13	Influenzalike Illness	Influenza A Detected	84	>7
896	1	0-4	Female	Both Nasal and Throat Swab	13	Influenzalike Illness	Influenza A and B Not Detected	84	>7
897	0	0-4	Female	Both Nasal and Throat Swab	13	Influenzalike Illness	Influenza A and B Not Detected	84	>7
898	0	0-4	Male	Both Nasal and Throat Swab	13	Influenzalike Illness	Influenza A and B Not Detected	84	>7
899	1	0-4	Male	Both Nasal and Throat Swab	13	Severe Acute Respiratory Infection	Influenza A and B Not Detected	84	>7
900	70	≥65	Female	Both Nasal and Throat Swab	13	Influenzalike Illness	Influenza A and B Not Detected	84	>7
901	4	0-4	Male	Both Nasal and Throat Swab	13	Severe Acute Respiratory Infection	Influenza A and B Not Detected	84	>7
902	0	0-4	Male	Both Nasal and Throat Swab	13	Severe Acute Respiratory Infection	Influenza A and B Not Detected	84	>7
903	0	0-4	Female	Both Nasal and Throat Swab	13	Influenzalike Illness	Influenza A and B Not Detected	84	>7
904	2	0-4	Male	Both Nasal and Throat Swab	13	Influenzalike Illness	Influenza A and B Not Detected	84	>7
905	0	0-4	Male	Both Nasal and Throat Swab	13	Severe Acute Respiratory Infection	Influenza A and B Not Detected	84	>7
906	0	0-4	Male	Both Nasal and Throat Swab	13	Severe Acute Respiratory Infection	Influenza A and B Not Detected	84	>7
907	0	0-4	Male	Both Nasal and Throat Swab	13	Severe Acute Respiratory Infection	Influenza A and B Not Detected	84	>7
908	48	45-54	Female	Both Nasal and Throat Swab	14	Influenzalike Illness	Influenza A and B Not Detected	80	>7
909	28	25-34	Female	Both Nasal and Throat Swab	14	Influenzalike Illness	Influenza A and B Not Detected	80	>7
910	27	25-34	Male	Both Nasal and Throat Swab	14	Influenzalike Illness	Influenza B Detected	80	>7
911	34	25-34	Female	Both Nasal and Throat Swab	14	Influenzalike Illness	Influenza B Detected	80	>7
912	31	25-34	Female	Both Nasal and Throat Swab	14	Influenzalike Illness	Influenza A and B Not Detected	80	>7
913	42	35-44	Male	Both Nasal and Throat Swab	14	Influenzalike Illness	Influenza B Detected	80	>7
914	50	45-54	Female	Both Nasal and Throat Swab	14	Influenzalike Illness	Influenza A and B Not Detected	80	>7
915	26	25-34	Female	Both Nasal and Throat Swab	14	Influenzalike Illness	Influenza B Detected	80	>7
916	46	45-54	Female	Both Nasal and Throat Swab	14	Influenzalike Illness	Influenza B Detected	80	>7
917	38	35-44	Female	Both Nasal and Throat Swab	14	Influenzalike Illness	Influenza B Detected	80	>7
918	1	0-4	Female	Both Nasal and Throat Swab	14	Influenzalike Illness	Influenza B Detected	80	>7
919	28	25-34	Female	Both Nasal and Throat Swab	14	Influenzalike Illness	Influenza B Detected	80	>7
920	33	25-34	Female	Both Nasal and Throat Swab	14	Influenzalike Illness	Influenza A and B Not Detected	80	>7
921	7	5-14	Female	Both Nasal and Throat Swab	14	Influenzalike Illness	Influenza A and B Not Detected	80	>7
922	25	25-34	Male	Both Nasal and Throat Swab	14	Influenzalike Illness	Influenza A and B Not Detected	80	>7
923	5	5-14	Female	Both Nasal and Throat Swab	14	Influenzalike Illness	Influenza A and B Not Detected	80	>7
924	1	0-4	Male	Both Nasal and Throat Swab	14	Influenzalike Illness	Influenza B Detected	80	>7
925	19	15-24	Female	Both Nasal and Throat Swab	14	Influenzalike Illness	Influenza A and B Not Detected	80	>7
926	51	45-54	Female	Both Nasal and Throat Swab	14	Influenzalike Illness	Influenza A and B Not Detected	80	>7
927	1	0-4	Male	Both Nasal and Throat Swab	14	Influenzalike Illness	Influenza A and B Not Detected	80	>7
928	0	0-4	Male	Both Nasal and Throat Swab	14	Severe Acute Respiratory Infection	Influenza A and B Not Detected	80	>7
929	2	0-4	Female	Both Nasal and Throat Swab	14	Severe Acute Respiratory Infection	Influenza A and B Not Detected	80	>7
930	61	55-64	Female	Both Nasal and Throat Swab	14	Influenzalike Illness	Influenza A and B Not Detected	78	>7
931	0	0-4	Male	Both Nasal and Throat Swab	15	Influenzalike Illness	Influenza A and B Not Detected	73	>7
932	0	0-4	Female	Both Nasal and Throat Swab	15	Severe Acute Respiratory Infection	Influenza A and B Not Detected	73	>7
933	2	0-4	Male	Both Nasal and Throat Swab	15	Severe Acute Respiratory Infection	Influenza A and B Not Detected	73	>7
934	1	0-4	Male	Both Nasal and Throat Swab	15	Influenzalike Illness	Influenza A and B Not Detected	73	>7
935	36	35-44	Male	Both Nasal and Throat Swab	15	Severe Acute Respiratory Infection	Influenza A and B Not Detected	73	>7
936	35	35-44	Male	Both Nasal and Throat Swab	15	Severe Acute Respiratory Infection	Influenza A and B Not Detected	73	>7
937	63	55-64	Male	Both Nasal and Throat Swab	15	Severe Acute Respiratory Infection	Influenza A and B Not Detected	73	>7
938	42	35-44	Male	Both Nasal and Throat Swab	15	Severe Acute Respiratory Infection	Influenza A and B Not Detected	73	>7
939	73	≥65	Male	Both Nasal and Throat Swab	15	Severe Acute Respiratory Infection	Influenza A and B Not Detected	73	>7
940	0	0-4	Female	Both Nasal and Throat Swab	15	Influenzalike Illness	Influenza A and B Not Detected	73	>7
941	0	0-4	Female	Both Nasal and Throat Swab	15	Influenzalike Illness	Influenza A and B Not Detected	73	>7
942	0	0-4	Female	Both Nasal and Throat Swab	15	Severe Acute Respiratory Infection	Influenza A and B Not Detected	73	>7
943	1	0-4	Male	Both Nasal and Throat Swab	15	Severe Acute Respiratory Infection	Influenza A and B Not Detected	73	>7
944	0	0-4	Female	Both Nasal and Throat Swab	15	Severe Acute Respiratory Infection	Influenza A and B Not Detected	73	>7
945	29	25-34	Female	Both Nasal and Throat Swab	15	Severe Acute Respiratory Infection	Influenza A and B Not Detected	73	>7
946	4	0-4	Male	Both Nasal and Throat Swab	15	Influenzalike Illness	Influenza A and B Not Detected	73	>7
947	61	55-64	Female	Both Nasal and Throat Swab	15	Severe Acute Respiratory Infection	Influenza A and B Not Detected	73	>7
948	20	15-24	Male	Both Nasal and Throat Swab	15	Influenzalike Illness	Influenza A and B Not Detected	73	>7
949	48	45-54	Male	Both Nasal and Throat Swab	15	Influenzalike Illness	Influenza A Detected	73	>7
950	37	35-44	Male	Both Nasal and Throat Swab	15	Influenzalike Illness	Influenza A and B Not Detected	73	>7
951	38	35-44	Female	Both Nasal and Throat Swab	15	Influenzalike Illness	Influenza A and B Not Detected	73	>7
952	37	35-44	Female	Both Nasal and Throat Swab	15	Influenzalike Illness	Influenza A and B Not Detected	73	>7
953	32	25-34	Female	Both Nasal and Throat Swab	15	Influenzalike Illness	Influenza B Detected	73	>7
954	60	55-64	Female	Both Nasal and Throat Swab	15	Influenzalike Illness	Influenza A Detected	73	>7
955	0	0-4	Male	Both Nasal and Throat Swab	15	Influenzalike Illness	Influenza A and B Not Detected	73	>7
956	55	55-64	Male	Both Nasal and Throat Swab	15	Influenzalike Illness	Influenza A and B Not Detected	73	>7
957	10	5-14	Male	Both Nasal and Throat Swab	15	Influenzalike Illness	Influenza A and B Not Detected	73	>7
958	2	0-4	Female	Both Nasal and Throat Swab	15	Influenzalike Illness	Influenza A and B Not Detected	73	>7
959	12	5-14	Male	Both Nasal and Throat Swab	15	Influenzalike Illness	Influenza A and B Not Detected	73	>7
960	2	0-4	Male	Both Nasal and Throat Swab	15	Influenzalike Illness	Influenza A and B Not Detected	73	>7
961	20	15-24	Male	Both Nasal and Throat Swab	15	Influenzalike Illness	Influenza A and B Not Detected	73	>7
962	0	0-4	Male	Both Nasal and Throat Swab	15	Influenzalike Illness	Influenza A and B Not Detected	72	>7
963	4	0-4	Male	Both Nasal and Throat Swab	15	Severe Acute Respiratory Infection	Influenza A and B Not Detected	72	>7
964	3	0-4	Male	Both Nasal and Throat Swab	15	Severe Acute Respiratory Infection	Influenza A and B Not Detected	72	>7
965	4	0-4	Male	Both Nasal and Throat Swab	15	Influenzalike Illness	Influenza A and B Not Detected	72	>7
966	10	5-14	Female	Both Nasal and Throat Swab	15	Influenzalike Illness	Influenza A and B Not Detected	72	>7
967	23	15-24	Male	Both Nasal and Throat Swab	15	Influenzalike Illness	Influenza A and B Not Detected	72	>7
968	17	15-24	Female	Both Nasal and Throat Swab	15	Influenzalike Illness	Influenza A and B Not Detected	72	>7
969	0	0-4	Male	Both Nasal and Throat Swab	15	Severe Acute Respiratory Infection	Influenza A and B Not Detected	72	>7
970	0	0-4	Female	Both Nasal and Throat Swab	15	Severe Acute Respiratory Infection	Influenza A Detected	72	>7
971	0	0-4	Male	Both Nasal and Throat Swab	15	Severe Acute Respiratory Infection	Influenza A and B Not Detected	72	>7
972	0	0-4	Female	Both Nasal and Throat Swab	15	Severe Acute Respiratory Infection	Influenza A and B Not Detected	72	>7
973	0	0-4	Male	Both Nasal and Throat Swab	15	Severe Acute Respiratory Infection	Influenza A and B Not Detected	72	>7
974	0	0-4	Male	Both Nasal and Throat Swab	15	Severe Acute Respiratory Infection	Influenza A Detected	72	>7
975	5	5-14	Female	Both Nasal and Throat Swab	15	Severe Acute Respiratory Infection	Influenza A Detected	72	>7
976	2	0-4	Female	Both Nasal and Throat Swab	15	Severe Acute Respiratory Infection	Influenza A Detected	72	>7
977	1	0-4	Female	Both Nasal and Throat Swab	15	Influenzalike Illness	Influenza A and B Not Detected	72	>7
978	0	0-4	Female	Both Nasal and Throat Swab	15	Severe Acute Respiratory Infection	Influenza A Detected	72	>7
979	0	0-4	Male	Both Nasal and Throat Swab	15	Severe Acute Respiratory Infection	Influenza A and B Not Detected	72	>7
980	0	0-4	Missing	Both Nasal and Throat Swab	15	Severe Acute Respiratory Infection	Influenza A and B Not Detected	72	>7
981	1	0-4	Female	Both Nasal and Throat Swab	15	Severe Acute Respiratory Infection	Influenza A and B Not Detected	72	>7
982	0	0-4	Male	Both Nasal and Throat Swab	15	Severe Acute Respiratory Infection	Influenza A and B Not Detected	72	>7
983	1	0-4	Female	Both Nasal and Throat Swab	15	Severe Acute Respiratory Infection	Influenza A Detected	72	>7
984	1	0-4	Male	Both Nasal and Throat Swab	15	Severe Acute Respiratory Infection	Influenza A and B Not Detected	72	>7
985	0	0-4	Male	Both Nasal and Throat Swab	15	Severe Acute Respiratory Infection	Influenza A and B Not Detected	72	>7
986	3	0-4	Female	Both Nasal and Throat Swab	15	Influenzalike Illness	Influenza A and B Not Detected	72	>7
987	0	0-4	Female	Both Nasal and Throat Swab	15	Severe Acute Respiratory Infection	Influenza A and B Not Detected	72	>7
988	4	0-4	Female	Both Nasal and Throat Swab	15	Influenzalike Illness	Influenza A and B Not Detected	72	>7
989	0	0-4	Male	Both Nasal and Throat Swab	15	Influenzalike Illness	Influenza A and B Not Detected	72	>7
990	0	0-4	Male	Both Nasal and Throat Swab	15	Influenzalike Illness	Influenza A and B Not Detected	72	>7
991	0	0-4	Female	Both Nasal and Throat Swab	15	Influenzalike Illness	Influenza A and B Not Detected	72	>7
992	54	45-54	Female	Both Nasal and Throat Swab	16	Influenzalike Illness	Influenza B Detected	63	>7
993	24	15-24	Female	Both Nasal and Throat Swab	16	Influenzalike Illness	Influenza B Detected	63	>7
994	40	35-44	Missing	Both Nasal and Throat Swab	16	Influenzalike Illness	Influenza B Detected	63	>7
995	32	25-34	Male	Both Nasal and Throat Swab	16	Influenzalike Illness	Influenza A and B Not Detected	63	>7
996	23	15-24	Female	Both Nasal and Throat Swab	16	Influenzalike Illness	Influenza A and B Not Detected	63	>7
997	9	5-14	Female	Both Nasal and Throat Swab	16	Influenzalike Illness	Influenza A and B Not Detected	63	>7
998	20	15-24	Male	Both Nasal and Throat Swab	16	Influenzalike Illness	Influenza A and B Not Detected	63	>7
999	66	≥65	Female	Both Nasal and Throat Swab	16	Influenzalike Illness	Influenza A and B Not Detected	63	>7
1000	4	0-4	Male	Both Nasal and Throat Swab	16	Influenzalike Illness	Influenza A and B Not Detected	63	>7
1001	3	0-4	Male	Both Nasal and Throat Swab	16	Influenzalike Illness	Influenza A and B Not Detected	63	>7
1002	40	35-44	Female	Both Nasal and Throat Swab	16	Influenzalike Illness	Influenza A and B Not Detected	63	>7
1003	80	≥65	Female	Both Nasal and Throat Swab	16	Influenzalike Illness	Influenza A and B Not Detected	63	>7
1004	32	25-34	Male	Both Nasal and Throat Swab	16	Influenzalike Illness	Influenza A and B Not Detected	63	>7
1005	32	25-34	Female	Both Nasal and Throat Swab	16	Influenzalike Illness	Influenza B Detected	63	>7
1006	34	25-34	Female	Both Nasal and Throat Swab	16	Influenzalike Illness	Influenza A and B Not Detected	63	>7
1007	20	15-24	Male	Both Nasal and Throat Swab	16	Influenzalike Illness	Influenza A and B Not Detected	63	>7
1008	22	15-24	Female	Both Nasal and Throat Swab	16	Influenzalike Illness	Influenza A and B Not Detected	63	>7
1009	43	35-44	Male	Both Nasal and Throat Swab	16	Influenzalike Illness	Influenza A and B Not Detected	63	>7
1010	11	5-14	Female	Both Nasal and Throat Swab	18	Severe Acute Respiratory Infection	Influenza A and B Not Detected	51	>7
1011	0	0-4	Female	Both Nasal and Throat Swab	18	Severe Acute Respiratory Infection	Influenza A and B Not Detected	51	>7
1012	1	0-4	Male	Both Nasal and Throat Swab	18	Severe Acute Respiratory Infection	Influenza A and B Not Detected	51	>7
1013	0	0-4	Male	Both Nasal and Throat Swab	18	Severe Acute Respiratory Infection	Influenza A and B Not Detected	51	>7
1014	0	0-4	Male	Both Nasal and Throat Swab	18	Severe Acute Respiratory Infection	Influenza A and B Not Detected	51	>7
1015	0	0-4	Male	Both Nasal and Throat Swab	18	Severe Acute Respiratory Infection	Influenza A Detected	51	>7
1016	0	0-4	Male	Both Nasal and Throat Swab	18	Severe Acute Respiratory Infection	Influenza A and B Not Detected	51	>7
1017	1	0-4	Male	Both Nasal and Throat Swab	18	Severe Acute Respiratory Infection	Influenza A and B Not Detected	51	>7
1018	0	0-4	Male	Both Nasal and Throat Swab	18	Influenzalike Illness	Influenza A and B Not Detected	51	>7
1019	1	0-4	Male	Both Nasal and Throat Swab	18	Influenzalike Illness	Influenza A Detected	51	>7
1020	0	0-4	Male	Both Nasal and Throat Swab	18	Influenzalike Illness	Influenza A Detected	51	>7
1021	3	0-4	Male	Both Nasal and Throat Swab	18	Severe Acute Respiratory Infection	Influenza A and B Not Detected	51	>7
1022	1	0-4	Male	Both Nasal and Throat Swab	18	Severe Acute Respiratory Infection	Influenza A and B Not Detected	51	>7
1023	0	0-4	Male	Both Nasal and Throat Swab	18	Severe Acute Respiratory Infection	Influenza A and B Not Detected	51	>7
1024	3	0-4	Male	Both Nasal and Throat Swab	18	Influenzalike Illness	Influenza A and B Not Detected	51	>7
1025	3	0-4	Male	Both Nasal and Throat Swab	18	Influenzalike Illness	Influenza A and B Not Detected	51	>7
1026	3	0-4	Female	Both Nasal and Throat Swab	18	Severe Acute Respiratory Infection	Influenza A Detected	51	>7
1027	0	0-4	Female	Both Nasal and Throat Swab	18	Influenzalike Illness	Influenza B Detected	51	>7
1028	0	0-4	Missing	Both Nasal and Throat Swab	18	Influenzalike Illness	Influenza A Detected	51	>7
1029	0	0-4	Female	Both Nasal and Throat Swab	18	Severe Acute Respiratory Infection	Influenza B Detected	51	>7
1030	0	0-4	Female	Both Nasal and Throat Swab	18	Severe Acute Respiratory Infection	Influenza A and B Not Detected	51	>7
1031	0	0-4	Missing	Both Nasal and Throat Swab	18	Influenzalike Illness	Influenza A Detected	51	>7
1032	2	0-4	Male	Both Nasal and Throat Swab	18	Influenzalike Illness	Influenza A and B Not Detected	51	>7
1033	0	0-4	Missing	Both Nasal and Throat Swab	18	Influenzalike Illness	Influenza A and B Not Detected	51	>7
1034	67	≥65	Male	Both Nasal and Throat Swab	18	Influenzalike Illness	Influenza A Detected	51	>7
1035	0	0-4	Missing	Both Nasal and Throat Swab	18	Influenzalike Illness	Influenza B Detected	51	>7
1036	0	0-4	Missing	Both Nasal and Throat Swab	18	Influenzalike Illness	Influenza A Detected	51	>7
1037	0	0-4	Female	Both Nasal and Throat Swab	18	Severe Acute Respiratory Infection	Influenza A and B Not Detected	51	>7
1038	38	35-44	Female	Both Nasal and Throat Swab	20	Influenzalike Illness	Influenza A and B Not Detected	85	>7
1039	16	15-24	Male	Both Nasal and Throat Swab	20	Influenzalike Illness	Influenza A and B Not Detected	85	>7
1040	21	15-24	Male	Both Nasal and Throat Swab	20	Influenzalike Illness	Influenza A and B Not Detected	85	>7
1041	32	25-34	Female	Both Nasal and Throat Swab	20	Influenzalike Illness	Influenza A and B Not Detected	85	>7
1042	64	55-64	Female	Both Nasal and Throat Swab	20	Influenzalike Illness	Influenza A and B Not Detected	85	>7
1043	59	55-64	Male	Both Nasal and Throat Swab	20	Influenzalike Illness	Influenza A and B Not Detected	85	>7
1044	45	45-54	Female	Both Nasal and Throat Swab	20	Influenzalike Illness	Influenza A and B Not Detected	85	>7
1045	55	55-64	Female	Both Nasal and Throat Swab	20	Influenzalike Illness	Influenza A and B Not Detected	85	>7
1046	43	35-44	Male	Both Nasal and Throat Swab	20	Influenzalike Illness	Influenza A and B Not Detected	85	>7
1047	2	0-4	Male	Both Nasal and Throat Swab	20	Severe Acute Respiratory Infection	Influenza A and B Not Detected	85	>7
1048	2	0-4	Male	Both Nasal and Throat Swab	20	Severe Acute Respiratory Infection	Influenza A and B Not Detected	85	>7
1049	2	0-4	Female	Both Nasal and Throat Swab	20	Severe Acute Respiratory Infection	Influenza A and B Not Detected	85	>7
1050	2	0-4	Male	Both Nasal and Throat Swab	20	Severe Acute Respiratory Infection	Influenza A and B Not Detected	85	>7
1051	3	0-4	Female	Both Nasal and Throat Swab	20	Severe Acute Respiratory Infection	Influenza A and B Not Detected	85	>7
1052	0	0-4	Male	Both Nasal and Throat Swab	20	Severe Acute Respiratory Infection	Influenza A and B Not Detected	85	>7
1053	2	0-4	Female	Both Nasal and Throat Swab	20	Severe Acute Respiratory Infection	Influenza A and B Not Detected	85	>7
1054	0	0-4	Male	Both Nasal and Throat Swab	20	Severe Acute Respiratory Infection	Influenza A and B Not Detected	85	>7
1055	0	0-4	Female	Both Nasal and Throat Swab	20	Severe Acute Respiratory Infection	Influenza A and B Not Detected	85	>7
1056	0	0-4	Female	Both Nasal and Throat Swab	20	Severe Acute Respiratory Infection	Influenza A and B Not Detected	85	>7
1057	0	0-4	Male	Both Nasal and Throat Swab	20	Severe Acute Respiratory Infection	Influenza A and B Not Detected	85	>7
1058	0	0-4	Female	Both Nasal and Throat Swab	20	Severe Acute Respiratory Infection	Influenza A and B Not Detected	85	>7
1059	0	0-4	Female	Both Nasal and Throat Swab	20	Severe Acute Respiratory Infection	Influenza A and B Not Detected	85	>7
1060	11	5-14	Female	Both Nasal and Throat Swab	20	Influenzalike Illness	Influenza A and B Not Detected	85	>7
1061	33	25-34	Female	Both Nasal and Throat Swab	20	Influenzalike Illness	Influenza A and B Not Detected	85	>7
1062	4	0-4	Female	Both Nasal and Throat Swab	20	Influenzalike Illness	Influenza A and B Not Detected	14	>7
1063	54	45-54	Male	Both Nasal and Throat Swab	20	Influenzalike Illness	Influenza A and B Not Detected	14	>7
1064	20	15-24	Female	Both Nasal and Throat Swab	20	Influenzalike Illness	Influenza A and B Not Detected	14	>7
1065	0	0-4	Male	Both Nasal and Throat Swab	20	Severe Acute Respiratory Infection	Influenza A and B Not Detected	14	>7
1066	0	0-4	Female	Both Nasal and Throat Swab	20	Severe Acute Respiratory Infection	Influenza A and B Not Detected	14	>7
1067	0	0-4	Male	Both Nasal and Throat Swab	20	Severe Acute Respiratory Infection	Influenza A and B Not Detected	14	>7
1068	0	0-4	Female	Both Nasal and Throat Swab	20	Severe Acute Respiratory Infection	Influenza A and B Not Detected	14	>7
1069	0	0-4	Female	Both Nasal and Throat Swab	20	Severe Acute Respiratory Infection	Influenza A and B Not Detected	14	>7
1070	0	0-4	Male	Both Nasal and Throat Swab	20	Severe Acute Respiratory Infection	Influenza A and B Not Detected	14	>7
1071	1	0-4	Female	Both Nasal and Throat Swab	20	Severe Acute Respiratory Infection	Influenza A and B Not Detected	14	>7
1072	0	0-4	Female	Both Nasal and Throat Swab	20	Influenzalike Illness	Influenza A and B Not Detected	14	>7
1073	0	0-4	Male	Both Nasal and Throat Swab	20	Severe Acute Respiratory Infection	Influenza A and B Not Detected	14	>7
1074	0	0-4	Male	Both Nasal and Throat Swab	20	Severe Acute Respiratory Infection	Influenza A and B Not Detected	14	>7
1075	0	0-4	Female	Both Nasal and Throat Swab	20	Severe Acute Respiratory Infection	Influenza A and B Not Detected	14	>7
1076	1	0-4	Male	Both Nasal and Throat Swab	20	Influenzalike Illness	Influenza A and B Not Detected	14	>7
1077	10	5-14	Male	Both Nasal and Throat Swab	20	Severe Acute Respiratory Infection	Influenza A and B Not Detected	14	>7
1078	11	5-14	Male	Both Nasal and Throat Swab	20	Severe Acute Respiratory Infection	Influenza A and B Not Detected	14	>7
1079	38	35-44	Male	Both Nasal and Throat Swab	21	Severe Acute Respiratory Infection	Influenza A and B Not Detected	7	≤ 7
1080	69	≥65	Female	Both Nasal and Throat Swab	21	Severe Acute Respiratory Infection	Influenza A and B Not Detected	7	≤ 7
1081	2	0-4	Female	Both Nasal and Throat Swab	21	Influenzalike Illness	Influenza A and B Not Detected	7	≤ 7
1082	33	25-34	Male	Both Nasal and Throat Swab	21	Influenzalike Illness	Influenza A Detected	7	≤ 7
1083	57	55-64	Female	Both Nasal and Throat Swab	21	Influenzalike Illness	Influenza A Detected	7	≤ 7
1084	2	0-4	Male	Both Nasal and Throat Swab	21	Influenzalike Illness	Influenza A Detected	7	≤ 7
1085	30	25-34	Female	Both Nasal and Throat Swab	21	Influenzalike Illness	Influenza A Detected	7	≤ 7
1086	5	5-14	Female	Both Nasal and Throat Swab	21	Influenzalike Illness	Influenza A and B Not Detected	7	≤ 7
1087	24	15-24	Female	Both Nasal and Throat Swab	21	Influenzalike Illness	Influenza B Detected	7	≤ 7
1088	0	0-4	Female	Both Nasal and Throat Swab	21	Influenzalike Illness	Influenza A and B Not Detected	7	≤ 7
1089	25	25-34	Female	Both Nasal and Throat Swab	21	Influenzalike Illness	Influenza A and B Not Detected	7	≤ 7
1090	0	0-4	Female	Both Nasal and Throat Swab	21	Influenzalike Illness	Influenza A and B Not Detected	7	≤ 7
1091	21	15-24	Female	Both Nasal and Throat Swab	21	Influenzalike Illness	Influenza A and B Not Detected	7	≤ 7
1092	5	5-14	Female	Both Nasal and Throat Swab	21	Influenzalike Illness	Influenza A Detected	7	≤ 7
1093	58	55-64	Female	Both Nasal and Throat Swab	21	Influenzalike Illness	Influenza A Detected	7	≤ 7
1094	27	25-34	Female	Both Nasal and Throat Swab	21	Influenzalike Illness	Influenza A Detected	7	≤ 7
1095	5	5-14	Male	Both Nasal and Throat Swab	21	Influenzalike Illness	Influenza A Detected	7	≤ 7
1096	0	0-4	Female	Both Nasal and Throat Swab	21	Influenzalike Illness	Influenza A Detected	7	≤ 7
1097	19	15-24	Female	Both Nasal and Throat Swab	21	Influenzalike Illness	Influenza A Detected	7	≤ 7
1098	2	0-4	Male	Both Nasal and Throat Swab	21	Influenzalike Illness	Influenza A Detected	7	≤ 7
1099	32	25-34	Male	Both Nasal and Throat Swab	21	Influenzalike Illness	Influenza A and B Not Detected	7	≤ 7
1100	24	15-24	Male	Both Nasal and Throat Swab	21	Influenzalike Illness	Influenza A and B Not Detected	7	≤ 7
1101	2	0-4	Male	Both Nasal and Throat Swab	21	Influenzalike Illness	Influenza A and B Not Detected	7	≤ 7
1102	30	25-34	Male	Both Nasal and Throat Swab	21	Influenzalike Illness	Influenza A and B Not Detected	7	≤ 7
1103	41	35-44	Male	Both Nasal and Throat Swab	21	Influenzalike Illness	Influenza A and B Not Detected	77	>7
1104	12	5-14	Female	Both Nasal and Throat Swab	21	Influenzalike Illness	Influenza B Detected	77	>7
1105	8	5-14	Male	Both Nasal and Throat Swab	21	Influenzalike Illness	Influenza A Detected	77	>7
1106	28	25-34	Female	Both Nasal and Throat Swab	21	Influenzalike Illness	Influenza A Detected	77	>7
1107	33	25-34	Female	Both Nasal and Throat Swab	21	Influenzalike Illness	Influenza A Detected	77	>7
1108	22	15-24	Female	Both Nasal and Throat Swab	21	Influenzalike Illness	Influenza A Detected	77	>7
1109	2	0-4	Male	Both Nasal and Throat Swab	22	Influenzalike Illness	Influenza A and B Not Detected	70	>7
1110	20	15-24	Male	Both Nasal and Throat Swab	22	Influenzalike Illness	Influenza A and B Not Detected	70	>7
1111	25	25-34	Female	Both Nasal and Throat Swab	22	Influenzalike Illness	Influenza A and B Not Detected	70	>7
1112	4	0-4	Female	Both Nasal and Throat Swab	22	Influenzalike Illness	Influenza A and B Not Detected	70	>7
1113	55	55-64	Male	Both Nasal and Throat Swab	22	Influenzalike Illness	Influenza A and B Not Detected	0	≤ 7
1114	32	25-34	Female	Both Nasal and Throat Swab	22	Influenzalike Illness	Influenza A and B Not Detected	0	≤ 7
1115	20	15-24	Female	Both Nasal and Throat Swab	22	Influenzalike Illness	Influenza A and B Not Detected	0	≤ 7
1116	25	25-34	Female	Both Nasal and Throat Swab	22	Influenzalike Illness	Influenza A and B Not Detected	0	≤ 7
1117	28	25-34	Female	Both Nasal and Throat Swab	22	Influenzalike Illness	Influenza A Detected	0	≤ 7
1118	37	35-44	Female	Both Nasal and Throat Swab	22	Influenzalike Illness	Influenza A Detected	0	≤ 7
1119	23	15-24	Female	Both Nasal and Throat Swab	22	Influenzalike Illness	Influenza A and B Not Detected	0	≤ 7
1120	34	25-34	Male	Both Nasal and Throat Swab	22	Influenzalike Illness	Influenza A Detected	0	≤ 7
1121	41	35-44	Male	Both Nasal and Throat Swab	22	Influenzalike Illness	Influenza A Detected	0	≤ 7
1122	23	15-24	Female	Both Nasal and Throat Swab	22	Influenzalike Illness	Influenza A and B Not Detected	0	≤ 7
1123	1	0-4	Male	Both Nasal and Throat Swab	22	Severe Acute Respiratory Infection	Influenza A and B Not Detected	22	>7
1124	5	5-14	Female	Both Nasal and Throat Swab	22	Influenzalike Illness	Influenza A and B Not Detected	22	>7
1125	0	0-4	Male	Both Nasal and Throat Swab	22	Influenzalike Illness	Influenza A and B Not Detected	22	>7
1126	2	0-4	Female	Both Nasal and Throat Swab	22	Influenzalike Illness	Influenza A and B Not Detected	22	>7
1127	0	0-4	Female	Both Nasal and Throat Swab	22	Influenzalike Illness	Influenza A and B Not Detected	22	>7
1128	5	5-14	Male	Both Nasal and Throat Swab	22	Influenzalike Illness	Influenza A and B Not Detected	22	>7
1129	1	0-4	Male	Both Nasal and Throat Swab	22	Influenzalike Illness	Influenza A and B Not Detected	22	>7
1130	0	0-4	Male	Both Nasal and Throat Swab	22	Severe Acute Respiratory Infection	Influenza A and B Not Detected	22	>7
1131	0	0-4	Male	Both Nasal and Throat Swab	22	Severe Acute Respiratory Infection	Influenza A and B Not Detected	22	>7
1132	1	0-4	Female	Both Nasal and Throat Swab	22	Severe Acute Respiratory Infection	Influenza A and B Not Detected	22	>7
1133	1	0-4	Female	Both Nasal and Throat Swab	22	Severe Acute Respiratory Infection	Influenza A and B Not Detected	22	>7
1134	0	0-4	Female	Both Nasal and Throat Swab	22	Severe Acute Respiratory Infection	Influenza A and B Not Detected	22	>7
1135	0	0-4	Male	Both Nasal and Throat Swab	22	Severe Acute Respiratory Infection	Influenza A and B Not Detected	22	>7
1136	0	0-4	Male	Both Nasal and Throat Swab	22	Severe Acute Respiratory Infection	Influenza A and B Not Detected	22	>7
1137	1	0-4	Male	Both Nasal and Throat Swab	22	Severe Acute Respiratory Infection	Influenza A and B Not Detected	22	>7
1138	0	0-4	Male	Both Nasal and Throat Swab	22	Severe Acute Respiratory Infection	Influenza A and B Not Detected	22	>7
1139	12	5-14	Male	Both Nasal and Throat Swab	22	Influenzalike Illness	Influenza A and B Not Detected	22	>7
1140	4	0-4	Male	Both Nasal and Throat Swab	22	Influenzalike Illness	Influenza A and B Not Detected	22	>7
1141	3	0-4	Female	Both Nasal and Throat Swab	22	Influenzalike Illness	Influenza A and B Not Detected	22	>7
1142	7	5-14	Male	Both Nasal and Throat Swab	22	Severe Acute Respiratory Infection	Influenza A and B Not Detected	22	>7
1143	18	15-24	Male	Both Nasal and Throat Swab	22	Influenzalike Illness	Influenza A and B Not Detected	22	>7
1144	19	15-24	Female	Both Nasal and Throat Swab	22	Influenzalike Illness	Influenza A and B Not Detected	22	>7
1145	1	0-4	Male	Both Nasal and Throat Swab	22	Severe Acute Respiratory Infection	Influenza A and B Not Detected	22	>7
1146	0	0-4	Female	Both Nasal and Throat Swab	22	Severe Acute Respiratory Infection	Influenza A and B Not Detected	22	>7
1147	7	5-14	Male	Both Nasal and Throat Swab	22	Severe Acute Respiratory Infection	Influenza A and B Not Detected	22	>7
1148	2	0-4	Female	Both Nasal and Throat Swab	22	Severe Acute Respiratory Infection	Influenza A and B Not Detected	22	>7
1149	1	0-4	Male	Both Nasal and Throat Swab	22	Severe Acute Respiratory Infection	Influenza A and B Not Detected	22	>7
1150	0	0-4	Male	Both Nasal and Throat Swab	22	Severe Acute Respiratory Infection	Influenza A and B Not Detected	22	>7
1151	1	0-4	Male	Both Nasal and Throat Swab	22	Severe Acute Respiratory Infection	Influenza A and B Not Detected	22	>7
1152	1	0-4	Male	Both Nasal and Throat Swab	22	Severe Acute Respiratory Infection	Influenza A and B Not Detected	22	>7
1153	0	0-4	Female	Both Nasal and Throat Swab	22	Severe Acute Respiratory Infection	Influenza A and B Not Detected	22	>7
1154	0	0-4	Female	Both Nasal and Throat Swab	22	Severe Acute Respiratory Infection	Influenza A and B Not Detected	22	>7
1155	0	0-4	Female	Both Nasal and Throat Swab	22	Severe Acute Respiratory Infection	Influenza A and B Not Detected	22	>7
1156	0	0-4	Female	Both Nasal and Throat Swab	22	Severe Acute Respiratory Infection	Influenza A and B Not Detected	22	>7
1157	2	0-4	Female	Both Nasal and Throat Swab	22	Severe Acute Respiratory Infection	Influenza A and B Not Detected	22	>7
1158	3	0-4	Male	Both Nasal and Throat Swab	22	Severe Acute Respiratory Infection	Influenza A and B Not Detected	22	>7
1159	0	0-4	Male	Both Nasal and Throat Swab	22	Severe Acute Respiratory Infection	Influenza A and B Not Detected	22	>7
1160	0	0-4	Female	Both Nasal and Throat Swab	22	Severe Acute Respiratory Infection	Influenza A and B Not Detected	22	>7
1161	6	5-14	Male	Both Nasal and Throat Swab	22	Severe Acute Respiratory Infection	Influenza A and B Not Detected	22	>7
1162	0	0-4	Female	Both Nasal and Throat Swab	22	Severe Acute Respiratory Infection	Influenza A and B Not Detected	22	>7
1163	2	0-4	Male	Both Nasal and Throat Swab	22	Severe Acute Respiratory Infection	Influenza A and B Not Detected	22	>7
1164	15	15-24	Female	Both Nasal and Throat Swab	22	Influenzalike Illness	Influenza B Detected	0	≤ 7
1165	14	5-14	Male	Both Nasal and Throat Swab	22	Influenzalike Illness	Influenza A and B Not Detected	0	≤ 7
1166	13	5-14	Male	Both Nasal and Throat Swab	22	Influenzalike Illness	Influenza A and B Not Detected	0	≤ 7
1167	2	0-4	Female	Both Nasal and Throat Swab	22	Influenzalike Illness	Influenza A and B Not Detected	0	≤ 7
1168	21	15-24	Female	Both Nasal and Throat Swab	22	Influenzalike Illness	Influenza A and B Not Detected	0	≤ 7
1169	0	0-4	Male	Both Nasal and Throat Swab	22	Severe Acute Respiratory Infection	Influenza A and B Not Detected	70	>7
1170	0	0-4	Female	Both Nasal and Throat Swab	22	Severe Acute Respiratory Infection	Influenza A and B Not Detected	70	>7
1171	0	0-4	Male	Both Nasal and Throat Swab	22	Severe Acute Respiratory Infection	Influenza A and B Not Detected	70	>7
1172	0	0-4	Female	Both Nasal and Throat Swab	22	Severe Acute Respiratory Infection	Influenza A and B Not Detected	70	>7
1173	0	0-4	Female	Both Nasal and Throat Swab	22	Severe Acute Respiratory Infection	Influenza A and B Not Detected	70	>7
1174	0	0-4	Female	Both Nasal and Throat Swab	22	Severe Acute Respiratory Infection	Influenza A and B Not Detected	70	>7
1175	0	0-4	Female	Both Nasal and Throat Swab	22	Influenzalike Illness	Influenza A and B Not Detected	70	>7
1176	9	5-14	Female	Both Nasal and Throat Swab	22	Influenzalike Illness	Influenza A and B Not Detected	70	>7
1177	0	0-4	Male	Both Nasal and Throat Swab	22	Influenzalike Illness	Influenza A and B Not Detected	70	>7
1178	0	0-4	Female	Both Nasal and Throat Swab	22	Severe Acute Respiratory Infection	Influenza A and B Not Detected	70	>7
1179	70	≥65	Female	Both Nasal and Throat Swab	22	Severe Acute Respiratory Infection	Influenza A and B Not Detected	70	>7
1180	0	0-4	Male	Both Nasal and Throat Swab	22	Influenzalike Illness	Influenza A and B Not Detected	70	>7
1181	4	0-4	Male	Both Nasal and Throat Swab	22	Severe Acute Respiratory Infection	Influenza A and B Not Detected	70	>7
1182	0	0-4	Male	Both Nasal and Throat Swab	22	Influenzalike Illness	Influenza A and B Not Detected	70	>7
1183	0	0-4	Female	Both Nasal and Throat Swab	22	Influenzalike Illness	Influenza A and B Not Detected	70	>7
1184	0	0-4	Female	Both Nasal and Throat Swab	22	Influenzalike Illness	Influenza A and B Not Detected	70	>7
1185	0	0-4	Male	Both Nasal and Throat Swab	22	Influenzalike Illness	Influenza A and B Not Detected	70	>7
1186	1	0-4	Male	Both Nasal and Throat Swab	22	Influenzalike Illness	Influenza A and B Not Detected	70	>7
1187	1	0-4	Male	Both Nasal and Throat Swab	22	Influenzalike Illness	Influenza A and B Not Detected	70	>7
1188	2	0-4	Male	Both Nasal and Throat Swab	22	Severe Acute Respiratory Infection	Influenza A and B Not Detected	70	>7
1189	0	0-4	Male	Both Nasal and Throat Swab	22	Severe Acute Respiratory Infection	Influenza A and B Not Detected	70	>7
1190	1	0-4	Male	Both Nasal and Throat Swab	22	Severe Acute Respiratory Infection	Influenza A and B Not Detected	70	>7
1191	2	0-4	Male	Both Nasal and Throat Swab	22	Severe Acute Respiratory Infection	Influenza A and B Not Detected	70	>7
1192	2	0-4	Female	Both Nasal and Throat Swab	22	Severe Acute Respiratory Infection	Influenza A and B Not Detected	70	>7
1193	0	0-4	Male	Both Nasal and Throat Swab	22	Severe Acute Respiratory Infection	Influenza A and B Not Detected	70	>7
1194	1	0-4	Male	Both Nasal and Throat Swab	22	Influenzalike Illness	Influenza A and B Not Detected	70	>7
1195	0	0-4	Male	Both Nasal and Throat Swab	22	Influenzalike Illness	Influenza A and B Not Detected	2	≤ 7
1196	1	0-4	Male	Both Nasal and Throat Swab	22	Severe Acute Respiratory Infection	Influenza A and B Not Detected	2	≤ 7
1197	0	0-4	Female	Both Nasal and Throat Swab	22	Severe Acute Respiratory Infection	Influenza A and B Not Detected	2	≤ 7
1198	1	0-4	Male	Both Nasal and Throat Swab	22	Severe Acute Respiratory Infection	Influenza A and B Not Detected	2	≤ 7
1199	0	0-4	Male	Both Nasal and Throat Swab	22	Influenzalike Illness	Influenza A and B Not Detected	2	≤ 7
1200	7	5-14	Female	Both Nasal and Throat Swab	22	Severe Acute Respiratory Infection	Influenza A and B Not Detected	2	≤ 7
1201	2	0-4	Female	Both Nasal and Throat Swab	22	Severe Acute Respiratory Infection	Influenza A and B Not Detected	2	≤ 7
1202	2	0-4	Male	Both Nasal and Throat Swab	22	Severe Acute Respiratory Infection	Influenza A and B Not Detected	2	≤ 7
1203	1	0-4	Female	Both Nasal and Throat Swab	22	Severe Acute Respiratory Infection	Influenza A and B Not Detected	2	≤ 7
1204	1	0-4	Female	Both Nasal and Throat Swab	22	Severe Acute Respiratory Infection	Influenza A and B Not Detected	2	≤ 7
1205	9	5-14	Male	Both Nasal and Throat Swab	22	Severe Acute Respiratory Infection	Influenza A and B Not Detected	2	≤ 7
1206	36	35-44	Female	Both Nasal and Throat Swab	22	Severe Acute Respiratory Infection	Influenza A and B Not Detected	2	≤ 7
1207	1	0-4	Male	Both Nasal and Throat Swab	22	Severe Acute Respiratory Infection	Influenza A and B Not Detected	2	≤ 7
1208	0	0-4	Male	Both Nasal and Throat Swab	22	Severe Acute Respiratory Infection	Influenza A and B Not Detected	2	≤ 7
1209	35	35-44	Female	Both Nasal and Throat Swab	22	Influenzalike Illness	Influenza B Detected	2	≤ 7
1210	56	55-64	Female	Both Nasal and Throat Swab	22	Influenzalike Illness	Influenza A and B Not Detected	2	≤ 7
1211	26	25-34	Female	Both Nasal and Throat Swab	22	Influenzalike Illness	Influenza B Detected	2	≤ 7
1212	56	55-64	Missing	Both Nasal and Throat Swab	22	Influenzalike Illness	Influenza A and B Not Detected	2	≤ 7
1213	7	5-14	Female	Both Nasal and Throat Swab	22	Severe Acute Respiratory Infection	Influenza B Detected	2	≤ 7
1214	16	15-24	Female	Both Nasal and Throat Swab	22	Severe Acute Respiratory Infection	Influenza A and B Not Detected	2	≤ 7
1215	4	0-4	Male	Both Nasal and Throat Swab	22	Severe Acute Respiratory Infection	Influenza A and B Not Detected	2	≤ 7
1216	2	0-4	Male	Both Nasal and Throat Swab	22	Severe Acute Respiratory Infection	Influenza B Detected	2	≤ 7
1217	0	0-4	Male	Both Nasal and Throat Swab	22	Severe Acute Respiratory Infection	Influenza A and B Not Detected	2	≤ 7
1218	1	0-4	Female	Both Nasal and Throat Swab	22	Severe Acute Respiratory Infection	Influenza B Detected	2	≤ 7
1219	0	0-4	Female	Both Nasal and Throat Swab	22	Severe Acute Respiratory Infection	Influenza A and B Not Detected	2	≤ 7
1220	22	15-24	Female	Both Nasal and Throat Swab	22	Severe Acute Respiratory Infection	Influenza A and B Not Detected	2	≤ 7
1221	49	45-54	Female	Both Nasal and Throat Swab	22	Influenzalike Illness	Influenza A and B Not Detected	2	≤ 7
1222	1	0-4	Male	Both Nasal and Throat Swab	22	Severe Acute Respiratory Infection	Influenza A and B Not Detected	70	>7
1223	2	0-4	Male	Both Nasal and Throat Swab	22	Severe Acute Respiratory Infection	Influenza A and B Not Detected	70	>7
1224	2	0-4	Male	Both Nasal and Throat Swab	22	Severe Acute Respiratory Infection	Influenza A and B Not Detected	70	>7
1225	0	0-4	Male	Both Nasal and Throat Swab	22	Severe Acute Respiratory Infection	Influenza A and B Not Detected	70	>7
1226	7	5-14	Female	Both Nasal and Throat Swab	22	Severe Acute Respiratory Infection	Influenza A and B Not Detected	70	>7
1227	1	0-4	Female	Both Nasal and Throat Swab	22	Severe Acute Respiratory Infection	Influenza A and B Not Detected	70	>7
1228	3	0-4	Male	Both Nasal and Throat Swab	22	Influenzalike Illness	Influenza A and B Not Detected	70	>7
1229	1	0-4	Male	Both Nasal and Throat Swab	22	Severe Acute Respiratory Infection	Influenza A and B Not Detected	70	>7
1230	0	0-4	Male	Both Nasal and Throat Swab	22	Influenzalike Illness	Influenza A and B Not Detected	70	>7
1231	4	0-4	Male	Both Nasal and Throat Swab	22	Severe Acute Respiratory Infection	Influenza A and B Not Detected	70	>7
1232	51	45-54	Male	Both Nasal and Throat Swab	22	Severe Acute Respiratory Infection	Influenza A and B Not Detected	70	>7
1233	32	25-34	Male	Both Nasal and Throat Swab	22	Severe Acute Respiratory Infection	Influenza A and B Not Detected	70	>7
1234	5	5-14	Female	Both Nasal and Throat Swab	22	Severe Acute Respiratory Infection	Influenza A and B Not Detected	70	>7
1235	28	25-34	Female	Both Nasal and Throat Swab	22	Severe Acute Respiratory Infection	Influenza A and B Not Detected	70	>7
1236	2	0-4	Female	Both Nasal and Throat Swab	22	Severe Acute Respiratory Infection	Influenza A and B Not Detected	70	>7
1237	8	5-14	Female	Both Nasal and Throat Swab	22	Influenzalike Illness	Influenza A and B Not Detected	70	>7
1238	0	0-4	Female	Both Nasal and Throat Swab	22	Severe Acute Respiratory Infection	Influenza A and B Not Detected	70	>7
1239	0	0-4	Male	Both Nasal and Throat Swab	22	Severe Acute Respiratory Infection	Influenza A and B Not Detected	70	>7
1240	0	0-4	Female	Both Nasal and Throat Swab	22	Influenzalike Illness	Influenza A and B Not Detected	70	>7
1241	0	0-4	Male	Both Nasal and Throat Swab	22	Influenzalike Illness	Influenza A and B Not Detected	0	≤ 7
1242	3	0-4	Male	Both Nasal and Throat Swab	22	Influenzalike Illness	Influenza A and B Not Detected	0	≤ 7
1243	3	0-4	Female	Both Nasal and Throat Swab	22	Severe Acute Respiratory Infection	Influenza A and B Not Detected	0	≤ 7
1244	60	55-64	Female	Both Nasal and Throat Swab	22	Severe Acute Respiratory Infection	Influenza A and B Not Detected	0	≤ 7
1245	53	45-54	Female	Both Nasal and Throat Swab	22	Influenzalike Illness	Influenza A and B Not Detected	0	≤ 7
1246	1	0-4	Female	Both Nasal and Throat Swab	22	Influenzalike Illness	Influenza A and B Not Detected	0	≤ 7
1247	4	0-4	Male	Both Nasal and Throat Swab	22	Severe Acute Respiratory Infection	Influenza A and B Not Detected	0	≤ 7
1248	2	0-4	Female	Both Nasal and Throat Swab	22	Severe Acute Respiratory Infection	Influenza A and B Not Detected	0	≤ 7
1249	1	0-4	Male	Both Nasal and Throat Swab	22	Influenzalike Illness	Influenza A and B Not Detected	0	≤ 7
1250	0	0-4	Female	Both Nasal and Throat Swab	22	Influenzalike Illness	Influenza A and B Not Detected	0	≤ 7
1251	0	0-4	Female	Both Nasal and Throat Swab	22	Severe Acute Respiratory Infection	Influenza A and B Not Detected	0	≤ 7
1252	0	0-4	Female	Both Nasal and Throat Swab	22	Influenzalike Illness	Influenza A and B Not Detected	0	≤ 7
1253	0	0-4	Male	Both Nasal and Throat Swab	22	Influenzalike Illness	Influenza B Detected	0	≤ 7
1254	3	0-4	Female	Both Nasal and Throat Swab	22	Influenzalike Illness	Influenza A and B Not Detected	70	>7
1255	0	0-4	Missing	Both Nasal and Throat Swab	22	Influenzalike Illness	Influenza A and B Not Detected	1	≤ 7
1256	18	15-24	Male	Both Nasal and Throat Swab	22	Influenzalike Illness	Influenza A and B Not Detected	1	≤ 7
1257	1	0-4	Male	Both Nasal and Throat Swab	22	Influenzalike Illness	Influenza A and B Not Detected	1	≤ 7
1258	24	15-24	Female	Both Nasal and Throat Swab	22	Influenzalike Illness	Influenza A and B Not Detected	1	≤ 7
1259	7	5-14	Male	Both Nasal and Throat Swab	22	Influenzalike Illness	Influenza A Detected	1	≤ 7
1260	34	25-34	Female	Both Nasal and Throat Swab	22	Influenzalike Illness	Influenza A and B Not Detected	1	≤ 7
1261	8	5-14	Male	Both Nasal and Throat Swab	22	Influenzalike Illness	Influenza A and B Not Detected	1	≤ 7
1262	25	25-34	Female	Both Nasal and Throat Swab	22	Influenzalike Illness	Influenza B Detected	1	≤ 7
1263	32	25-34	Male	Both Nasal and Throat Swab	22	Influenzalike Illness	Influenza B Detected	1	≤ 7
1264	25	25-34	Female	Both Nasal and Throat Swab	22	Influenzalike Illness	Influenza B Detected	1	≤ 7
1265	45	45-54	Missing	Both Nasal and Throat Swab	22	Influenzalike Illness	Influenza B Detected	1	≤ 7
1266	19	15-24	Male	Both Nasal and Throat Swab	22	Influenzalike Illness	Influenza A and B Not Detected	1	≤ 7
1267	41	35-44	Male	Both Nasal and Throat Swab	22	Influenzalike Illness	Influenza A and B Not Detected	1	≤ 7
1268	52	45-54	Female	Both Nasal and Throat Swab	22	Influenzalike Illness	Influenza A Detected	1	≤ 7
1269	45	45-54	Female	Both Nasal and Throat Swab	22	Influenzalike Illness	Influenza A and B Not Detected	1	≤ 7
1270	18	15-24	Female	Both Nasal and Throat Swab	22	Influenzalike Illness	Influenza A Detected	1	≤ 7
1271	20	15-24	Male	Both Nasal and Throat Swab	22	Influenzalike Illness	Influenza A Detected	1	≤ 7
1272	25	25-34	Male	Both Nasal and Throat Swab	22	Influenzalike Illness	Influenza A and B Not Detected	1	≤ 7
1273	1	0-4	Female	Both Nasal and Throat Swab	25	Influenzalike Illness	Influenza A and B Not Detected	50	>7
1274	4	0-4	Male	Both Nasal and Throat Swab	25	Influenzalike Illness	Influenza A and B Not Detected	50	>7
1275	39	35-44	Male	Both Nasal and Throat Swab	25	Influenzalike Illness	Influenza A and B Not Detected	50	>7
1276	27	25-34	Female	Both Nasal and Throat Swab	25	Influenzalike Illness	Influenza A and B Not Detected	50	>7
1277	35	35-44	Female	Both Nasal and Throat Swab	25	Influenzalike Illness	Influenza A and B Not Detected	50	>7
1278	12	5-14	Female	Both Nasal and Throat Swab	25	Influenzalike Illness	Influenza A and B Not Detected	50	>7
1279	5	5-14	Female	Both Nasal and Throat Swab	25	Influenzalike Illness	Influenza A and B Not Detected	50	>7
1280	3	0-4	Female	Both Nasal and Throat Swab	25	Influenzalike Illness	Influenza A Detected	50	>7
1281	15	15-24	Male	Both Nasal and Throat Swab	25	Influenzalike Illness	Influenza A and B Not Detected	50	>7
1282	34	25-34	Male	Both Nasal and Throat Swab	25	Influenzalike Illness	Influenza A Detected	50	>7
1283	25	25-34	Female	Both Nasal and Throat Swab	25	Influenzalike Illness	Influenza A and B Not Detected	50	>7
1284	11	5-14	Female	Both Nasal and Throat Swab	25	Influenzalike Illness	Influenza A and B Not Detected	50	>7
1285	6	5-14	Male	Both Nasal and Throat Swab	25	Influenzalike Illness	Influenza B Detected	50	>7
1286	64	55-64	Male	Both Nasal and Throat Swab	25	Influenzalike Illness	Influenza A and B Not Detected	50	>7
1287	9	5-14	Male	Both Nasal and Throat Swab	25	Influenzalike Illness	Influenza A and B Not Detected	50	>7
1288	5	5-14	Male	Both Nasal and Throat Swab	25	Influenzalike Illness	Influenza B Detected	50	>7
1289	12	5-14	Male	Both Nasal and Throat Swab	25	Influenzalike Illness	Influenza A and B Not Detected	50	>7
1290	9	5-14	Female	Both Nasal and Throat Swab	25	Influenzalike Illness	Influenza A and B Not Detected	50	>7
1291	25	25-34	Female	Both Nasal and Throat Swab	25	Influenzalike Illness	Influenza A and B Not Detected	50	>7
1292	28	25-34	Male	Both Nasal and Throat Swab	25	Influenzalike Illness	Influenza B Detected	50	>7
1293	20	15-24	Female	Both Nasal and Throat Swab	25	Influenzalike Illness	Influenza A and B Not Detected	50	>7
1294	32	25-34	Female	Both Nasal and Throat Swab	25	Influenzalike Illness	Influenza A and B Not Detected	50	>7
1295	32	25-34	Male	Both Nasal and Throat Swab	25	Influenzalike Illness	Influenza A and B Not Detected	50	>7
1296	30	25-34	Female	Both Nasal and Throat Swab	25	Influenzalike Illness	Influenza A and B Not Detected	50	>7
1297	28	25-34	Male	Both Nasal and Throat Swab	25	Influenzalike Illness	Influenza A and B Not Detected	50	>7
1298	37	35-44	Male	Both Nasal and Throat Swab	25	Influenzalike Illness	Influenza A and B Not Detected	50	>7
1299	41	35-44	Female	Both Nasal and Throat Swab	25	Influenzalike Illness	Influenza A and B Not Detected	50	>7
1300	35	35-44	Male	Both Nasal and Throat Swab	27	Influenzalike Illness	Influenza A and B Not Detected	34	>7
1301	6	5-14	Male	Both Nasal and Throat Swab	27	Influenzalike Illness	Influenza A and B Not Detected	34	>7
1302	4	0-4	Male	Both Nasal and Throat Swab	27	Influenzalike Illness	Influenza A and B Not Detected	34	>7
1303	29	25-34	Male	Both Nasal and Throat Swab	27	Influenzalike Illness	Influenza A and B Not Detected	34	>7
1304	48	45-54	Male	Both Nasal and Throat Swab	27	Influenzalike Illness	Influenza A and B Not Detected	34	>7
1305	12	5-14	Male	Both Nasal and Throat Swab	27	Influenzalike Illness	Influenza A and B Not Detected	34	>7
1306	34	25-34	Male	Both Nasal and Throat Swab	27	Influenzalike Illness	Influenza A and B Not Detected	34	>7
1307	5	5-14	Female	Both Nasal and Throat Swab	27	Influenzalike Illness	Influenza A and B Not Detected	34	>7
1308	4	0-4	Male	Both Nasal and Throat Swab	27	Influenzalike Illness	Influenza A and B Not Detected	34	>7
1309	30	25-34	Male	Both Nasal and Throat Swab	27	Influenzalike Illness	Influenza A and B Not Detected	34	>7
1310	31	25-34	Female	Both Nasal and Throat Swab	27	Influenzalike Illness	Influenza A and B Not Detected	34	>7
1311	25	25-34	Female	Both Nasal and Throat Swab	27	Influenzalike Illness	Influenza A and B Not Detected	34	>7
1312	3	0-4	Female	Both Nasal and Throat Swab	27	Influenzalike Illness	Influenza A and B Not Detected	34	>7
1313	0	0-4	Male	Both Nasal and Throat Swab	27	Influenzalike Illness	Influenza A and B Not Detected	34	>7
1314	12	5-14	Male	Both Nasal and Throat Swab	27	Influenzalike Illness	Influenza A and B Not Detected	34	>7
1315	50	45-54	Female	Both Nasal and Throat Swab	27	Influenzalike Illness	Influenza A and B Not Detected	34	>7
1316	35	35-44	Male	Both Nasal and Throat Swab	28	Severe Acute Respiratory Infection	Influenza A and B Not Detected	27	>7
1317	1	0-4	Female	Both Nasal and Throat Swab	28	Severe Acute Respiratory Infection	Influenza A and B Not Detected	27	>7
1318	0	0-4	Male	Both Nasal and Throat Swab	28	Influenzalike Illness	Influenza A and B Not Detected	27	>7
1319	1	0-4	Female	Both Nasal and Throat Swab	28	Influenzalike Illness	Influenza A and B Not Detected	27	>7
1320	21	15-24	Female	Both Nasal and Throat Swab	28	Influenzalike Illness	Influenza A and B Not Detected	27	>7
1321	0	0-4	Male	Both Nasal and Throat Swab	28	Influenzalike Illness	Influenza A and B Not Detected	27	>7
1322	0	0-4	Male	Both Nasal and Throat Swab	28	Influenzalike Illness	Influenza A and B Not Detected	27	>7
1323	30	25-34	Female	Both Nasal and Throat Swab	28	Influenzalike Illness	Influenza A and B Not Detected	27	>7
1324	58	55-64	Male	Both Nasal and Throat Swab	28	Severe Acute Respiratory Infection	Influenza A and B Not Detected	27	>7
1325	88	≥65	Male	Both Nasal and Throat Swab	28	Severe Acute Respiratory Infection	Influenza A and B Not Detected	27	>7
1326	42	35-44	Male	Both Nasal and Throat Swab	28	Severe Acute Respiratory Infection	Influenza A and B Not Detected	27	>7
1327	68	≥65	Male	Both Nasal and Throat Swab	28	Severe Acute Respiratory Infection	Influenza A Detected	27	>7
1328	60	55-64	Male	Both Nasal and Throat Swab	28	Severe Acute Respiratory Infection	Influenza A and B Not Detected	27	>7
1329	31	25-34	Male	Both Nasal and Throat Swab	28	Severe Acute Respiratory Infection	Influenza A and B Not Detected	27	>7
1330	0	0-4	Male	Both Nasal and Throat Swab	28	Severe Acute Respiratory Infection	Influenza A Detected	27	>7
1331	32	25-34	Male	Both Nasal and Throat Swab	28	Severe Acute Respiratory Infection	Influenza B Detected	27	>7
1332	33	25-34	Male	Both Nasal and Throat Swab	28	Severe Acute Respiratory Infection	Influenza A Detected	27	>7
1333	1	0-4	Male	Both Nasal and Throat Swab	28	Influenzalike Illness	Influenza A Detected	27	>7
1334	1	0-4	Male	Both Nasal and Throat Swab	28	Influenzalike Illness	Influenza A and B Not Detected	27	>7
1335	0	0-4	Male	Both Nasal and Throat Swab	28	Influenzalike Illness	Influenza A Detected	27	>7
1336	57	55-64	Female	Both Nasal and Throat Swab	28	Influenzalike Illness	Influenza A and B Not Detected	27	>7
1337	32	25-34	Female	Both Nasal and Throat Swab	28	Influenzalike Illness	Influenza A and B Not Detected	27	>7
1338	36	35-44	Female	Both Nasal and Throat Swab	28	Influenzalike Illness	Influenza A Detected	27	>7
1339	0	0-4	Male	Both Nasal and Throat Swab	28	Severe Acute Respiratory Infection	Influenza A and B Not Detected	27	>7
1340	2	0-4	Female	Both Nasal and Throat Swab	28	Severe Acute Respiratory Infection	Influenza A and B Not Detected	27	>7
1341	2	0-4	Male	Both Nasal and Throat Swab	28	Severe Acute Respiratory Infection	Influenza A and B Not Detected	27	>7
1342	0	0-4	Male	Both Nasal and Throat Swab	28	Severe Acute Respiratory Infection	Influenza A Detected	27	>7
1343	0	0-4	Male	Both Nasal and Throat Swab	28	Severe Acute Respiratory Infection	Influenza A and B Not Detected	27	>7
1344	0	0-4	Female	Both Nasal and Throat Swab	28	Severe Acute Respiratory Infection	Influenza A and B Not Detected	27	>7
1345	1	0-4	Female	Both Nasal and Throat Swab	28	Severe Acute Respiratory Infection	Influenza A and B Not Detected	27	>7
1346	0	0-4	Male	Both Nasal and Throat Swab	28	Severe Acute Respiratory Infection	Influenza B Detected	27	>7
1347	5	5-14	Male	Both Nasal and Throat Swab	28	Influenzalike Illness	Influenza A and B Not Detected	27	>7
1348	0	0-4	Male	Both Nasal and Throat Swab	28	Influenzalike Illness	Influenza A and B Not Detected	27	>7
1349	0	0-4	Female	Both Nasal and Throat Swab	28	Severe Acute Respiratory Infection	Influenza A and B Not Detected	27	>7
1350	0	0-4	Male	Both Nasal and Throat Swab	28	Influenzalike Illness	Influenza A and B Not Detected	27	>7
1351	0	0-4	Male	Both Nasal and Throat Swab	28	Severe Acute Respiratory Infection	Influenza A Detected	27	>7
1352	22	15-24	Female	Both Nasal and Throat Swab	28	Influenzalike Illness	Influenza A and B Not Detected	27	>7
1353	23	15-24	Male	Both Nasal and Throat Swab	28	Influenzalike Illness	Influenza A and B Not Detected	27	>7
1354	5	5-14	Female	Both Nasal and Throat Swab	28	Influenzalike Illness	Influenza B Detected	27	>7
1355	25	25-34	Female	Both Nasal and Throat Swab	28	Influenzalike Illness	Influenza A and B Not Detected	24	>7
1356	24	15-24	Female	Both Nasal and Throat Swab	28	Severe Acute Respiratory Infection	Influenza A and B Not Detected	24	>7
1357	0	0-4	Male	Both Nasal and Throat Swab	28	Severe Acute Respiratory Infection	Influenza A and B Not Detected	24	>7
1358	42	35-44	Missing	Both Nasal and Throat Swab	28	Influenzalike Illness	Influenza A and B Not Detected	24	>7
1359	4	0-4	Male	Both Nasal and Throat Swab	28	Severe Acute Respiratory Infection	Influenza A and B Not Detected	24	>7
1360	5	5-14	Male	Both Nasal and Throat Swab	28	Severe Acute Respiratory Infection	Influenza A and B Not Detected	24	>7
1361	3	0-4	Male	Both Nasal and Throat Swab	28	Severe Acute Respiratory Infection	Influenza A and B Not Detected	24	>7
1362	26	25-34	Male	Both Nasal and Throat Swab	28	Influenzalike Illness	Influenza A and B Not Detected	24	>7
1363	26	25-34	Female	Both Nasal and Throat Swab	28	Influenzalike Illness	Influenza A and B Not Detected	24	>7
1364	4	0-4	Male	Both Nasal and Throat Swab	28	Influenzalike Illness	Influenza B Detected	24	>7
1365	16	15-24	Male	Both Nasal and Throat Swab	28	Influenzalike Illness	Influenza A and B Not Detected	24	>7
1366	12	5-14	Male	Both Nasal and Throat Swab	28	Influenzalike Illness	Influenza A and B Not Detected	24	>7
1367	3	0-4	Female	Both Nasal and Throat Swab	28	Influenzalike Illness	Influenza A and B Not Detected	24	>7
1368	2	0-4	Male	Both Nasal and Throat Swab	28	Severe Acute Respiratory Infection	Influenza A and B Not Detected	24	>7
1369	0	0-4	Male	Both Nasal and Throat Swab	28	Severe Acute Respiratory Infection	Influenza A and B Not Detected	24	>7
1370	1	0-4	Male	Both Nasal and Throat Swab	28	Severe Acute Respiratory Infection	Influenza A and B Not Detected	24	>7
1371	0	0-4	Male	Both Nasal and Throat Swab	28	Severe Acute Respiratory Infection	Influenza A Detected	24	>7
1372	0	0-4	Male	Both Nasal and Throat Swab	28	Severe Acute Respiratory Infection	Influenza A and B Not Detected	24	>7
1373	60	55-64	Female	Both Nasal and Throat Swab	30	Influenzalike Illness	Influenza A and B Not Detected	14	>7
1374	29	25-34	Male	Both Nasal and Throat Swab	30	Influenzalike Illness	Influenza A and B Not Detected	14	>7
1375	14	5-14	Male	Both Nasal and Throat Swab	30	Influenzalike Illness	Influenza A and B Not Detected	14	>7
1376	29	25-34	Female	Both Nasal and Throat Swab	30	Influenzalike Illness	Influenza A and B Not Detected	14	>7
1377	7	5-14	Male	Both Nasal and Throat Swab	30	Influenzalike Illness	Influenza A and B Not Detected	14	>7
1378	42	35-44	Male	Both Nasal and Throat Swab	30	Influenzalike Illness	Influenza A and B Not Detected	14	>7
1379	5	5-14	Female	Both Nasal and Throat Swab	30	Influenzalike Illness	Influenza A and B Not Detected	14	>7
1380	42	35-44	Male	Both Nasal and Throat Swab	30	Influenzalike Illness	Influenza A and B Not Detected	14	>7
1381	18	15-24	Male	Both Nasal and Throat Swab	30	Influenzalike Illness	Influenza A and B Not Detected	14	>7
1382	21	15-24	Female	Both Nasal and Throat Swab	30	Influenzalike Illness	Influenza A and B Not Detected	14	>7
1383	3	0-4	Female	Both Nasal and Throat Swab	30	Influenzalike Illness	Influenza A and B Not Detected	14	>7
1384	29	25-34	Male	Both Nasal and Throat Swab	30	Influenzalike Illness	Influenza A and B Not Detected	14	>7
1385	29	25-34	Male	Both Nasal and Throat Swab	30	Influenzalike Illness	Non Human sample	14	>7
1386	80	≥65	Male	Both Nasal and Throat Swab	30	Influenzalike Illness	Influenza A and B Not Detected	14	>7
1387	32	25-34	Female	Both Nasal and Throat Swab	30	Influenzalike Illness	Influenza A and B Not Detected	14	>7
1388	26	25-34	Female	Both Nasal and Throat Swab	30	Influenzalike Illness	Influenza A and B Not Detected	14	>7
1389	22	15-24	Male	Both Nasal and Throat Swab	30	Influenzalike Illness	Influenza A and B Not Detected	14	>7
1390	32	25-34	Male	Both Nasal and Throat Swab	30	Influenzalike Illness	Influenza A and B Not Detected	14	>7
1391	23	15-24	Male	Both Nasal and Throat Swab	30	Influenzalike Illness	Influenza A and B Not Detected	14	>7
1392	41	35-44	Male	Both Nasal and Throat Swab	30	Influenzalike Illness	Influenza A and B Not Detected	14	>7
1393	36	35-44	Female	Both Nasal and Throat Swab	30	Influenzalike Illness	Influenza A and B Not Detected	14	>7
1394	0	0-4	Female	Both Nasal and Throat Swab	30	Severe Acute Respiratory Infection	Influenza A and B Not Detected	14	>7
1395	0	0-4	Male	Both Nasal and Throat Swab	30	Severe Acute Respiratory Infection	Influenza A and B Not Detected	14	>7
1396	0	0-4	Male	Both Nasal and Throat Swab	30	Severe Acute Respiratory Infection	Influenza A and B Not Detected	14	>7
1397	1	0-4	Female	Both Nasal and Throat Swab	30	Severe Acute Respiratory Infection	Influenza A and B Not Detected	14	>7
1398	2	0-4	Female	Both Nasal and Throat Swab	30	Influenzalike Illness	Influenza A and B Not Detected	14	>7
1399	0	0-4	Female	Both Nasal and Throat Swab	30	Severe Acute Respiratory Infection	Influenza A and B Not Detected	14	>7
1400	0	0-4	Male	Both Nasal and Throat Swab	30	Influenzalike Illness	Influenza B Detected	12	>7
1401	52	45-54	Male	Both Nasal and Throat Swab	30	Influenzalike Illness	Influenza A and B Not Detected	12	>7
1402	25	25-34	Male	Both Nasal and Throat Swab	30	Influenzalike Illness	Influenza A and B Not Detected	12	>7
1403	5	5-14	Female	Both Nasal and Throat Swab	30	Influenzalike Illness	Influenza A and B Not Detected	12	>7
1404	80	≥65	Female	Both Nasal and Throat Swab	30	Influenzalike Illness	Influenza A and B Not Detected	12	>7
1405	11	5-14	Male	Both Nasal and Throat Swab	30	Influenzalike Illness	Influenza B Detected	12	>7
1406	58	55-64	Female	Both Nasal and Throat Swab	30	Influenzalike Illness	Influenza A and B Not Detected	12	>7
1407	33	25-34	Male	Both Nasal and Throat Swab	30	Influenzalike Illness	Influenza A and B Not Detected	12	>7
1408	34	25-34	Female	Both Nasal and Throat Swab	30	Influenzalike Illness	Influenza B Detected	12	>7
1409	40	35-44	Female	Both Nasal and Throat Swab	30	Influenzalike Illness	Influenza B Detected	12	>7
1410	22	15-24	Male	Both Nasal and Throat Swab	30	Influenzalike Illness	Influenza A and B Not Detected	12	>7
1411	3	0-4	Female	Both Nasal and Throat Swab	30	Severe Acute Respiratory Infection	Influenza A and B Not Detected	12	>7
1412	0	0-4	Female	Both Nasal and Throat Swab	30	Severe Acute Respiratory Infection	Influenza A and B Not Detected	12	>7
1413	47	45-54	Male	Both Nasal and Throat Swab	31	Influenzalike Illness	Influenza A Detected	7	≤ 7
1414	22	15-24	Male	Both Nasal and Throat Swab	31	Severe Acute Respiratory Infection	Influenza A and B Not Detected	4	≤ 7
1415	47	45-54	Female	Both Nasal and Throat Swab	31	Severe Acute Respiratory Infection	Influenza A and B Not Detected	4	≤ 7
1416	8	5-14	Male	Both Nasal and Throat Swab	31	Severe Acute Respiratory Infection	Influenza A and B Not Detected	4	≤ 7
1417	11	5-14	Male	Both Nasal and Throat Swab	31	Severe Acute Respiratory Infection	Influenza A and B Not Detected	4	≤ 7
1418	17	15-24	Female	Both Nasal and Throat Swab	31	Severe Acute Respiratory Infection	Influenza A and B Not Detected	4	≤ 7
1419	12	5-14	Female	Both Nasal and Throat Swab	31	Influenzalike Illness	Influenza A and B Not Detected	4	≤ 7
1420	40	35-44	Male	Both Nasal and Throat Swab	31	Influenzalike Illness	Influenza A and B Not Detected	4	≤ 7
1421	2	0-4	Female	Both Nasal and Throat Swab	31	Severe Acute Respiratory Infection	Influenza A and B Not Detected	4	≤ 7
1422	4	0-4	Female	Both Nasal and Throat Swab	31	Severe Acute Respiratory Infection	Influenza A and B Not Detected	4	≤ 7
1423	42	35-44	Male	Both Nasal and Throat Swab	31	Influenzalike Illness	Influenza A and B Not Detected	4	≤ 7
1424	18	15-24	Male	Both Nasal and Throat Swab	31	Influenzalike Illness	Influenza A and B Not Detected	4	≤ 7
1425	1	0-4	Male	Both Nasal and Throat Swab	31	Influenzalike Illness	Influenza A and B Not Detected	4	≤ 7
1426	0	0-4	Male	Both Nasal and Throat Swab	31	Influenzalike Illness	Influenza A and B Not Detected	4	≤ 7
1427	1	0-4	Male	Both Nasal and Throat Swab	31	Influenzalike Illness	Influenza A and B Not Detected	4	≤ 7
1428	1	0-4	Female	Both Nasal and Throat Swab	31	Influenzalike Illness	Influenza A and B Not Detected	4	≤ 7
1429	0	0-4	Male	Both Nasal and Throat Swab	31	Influenzalike Illness	Influenza A and B Not Detected	4	≤ 7
1430	3	0-4	Male	Both Nasal and Throat Swab	31	Influenzalike Illness	Influenza A and B Not Detected	4	≤ 7
1431	3	0-4	Female	Both Nasal and Throat Swab	31	Influenzalike Illness	Influenza A and B Not Detected	4	≤ 7
1432	2	0-4	Male	Both Nasal and Throat Swab	31	Influenzalike Illness	Influenza A and B Not Detected	4	≤ 7
1433	2	0-4	Male	Both Nasal and Throat Swab	31	Influenzalike Illness	Influenza A and B Not Detected	4	≤ 7
1434	4	0-4	Female	Both Nasal and Throat Swab	31	Influenzalike Illness	Influenza A and B Not Detected	4	≤ 7
1435	1	0-4	Female	Both Nasal and Throat Swab	31	Influenzalike Illness	Influenza A and B Not Detected	4	≤ 7
1436	2	0-4	Male	Both Nasal and Throat Swab	31	Influenzalike Illness	Influenza A and B Not Detected	4	≤ 7
1437	4	0-4	Male	Both Nasal and Throat Swab	31	Severe Acute Respiratory Infection	Influenza A and B Not Detected	4	≤ 7
1438	3	0-4	Male	Both Nasal and Throat Swab	31	Severe Acute Respiratory Infection	Influenza A and B Not Detected	4	≤ 7
1439	0	0-4	Male	Both Nasal and Throat Swab	31	Severe Acute Respiratory Infection	Influenza A and B Not Detected	4	≤ 7
1440	3	0-4	Male	Both Nasal and Throat Swab	31	Severe Acute Respiratory Infection	Influenza A and B Not Detected	4	≤ 7
1441	0	0-4	Male	Both Nasal and Throat Swab	31	Severe Acute Respiratory Infection	Influenza A and B Not Detected	4	≤ 7
1442	2	0-4	Female	Both Nasal and Throat Swab	31	Severe Acute Respiratory Infection	Influenza A and B Not Detected	4	≤ 7
1443	3	0-4	Female	Both Nasal and Throat Swab	31	Severe Acute Respiratory Infection	Influenza A and B Not Detected	4	≤ 7
1444	4	0-4	Female	Both Nasal and Throat Swab	31	Severe Acute Respiratory Infection	Influenza A and B Not Detected	4	≤ 7
1445	1	0-4	Male	Both Nasal and Throat Swab	31	Severe Acute Respiratory Infection	Influenza A and B Not Detected	4	≤ 7
1446	0	0-4	Male	Both Nasal and Throat Swab	31	Severe Acute Respiratory Infection	Influenza A and B Not Detected	4	≤ 7
1447	5	5-14	Female	Both Nasal and Throat Swab	31	Severe Acute Respiratory Infection	Influenza A and B Not Detected	4	≤ 7
1448	2	0-4	Male	Both Nasal and Throat Swab	31	Severe Acute Respiratory Infection	Influenza A and B Not Detected	4	≤ 7
1449	2	0-4	Male	Both Nasal and Throat Swab	31	Influenzalike Illness	Influenza A and B Not Detected	4	≤ 7
1450	6	5-14	Male	Both Nasal and Throat Swab	31	Severe Acute Respiratory Infection	Influenza A and B Not Detected	4	≤ 7
1451	6	5-14	Male	Both Nasal and Throat Swab	31	Severe Acute Respiratory Infection	Influenza A and B Not Detected	4	≤ 7
1452	0	0-4	Female	Both Nasal and Throat Swab	31	Severe Acute Respiratory Infection	Influenza A and B Not Detected	4	≤ 7
1453	1	0-4	Female	Both Nasal and Throat Swab	31	Severe Acute Respiratory Infection	Influenza A and B Not Detected	4	≤ 7
1454	1	0-4	Male	Both Nasal and Throat Swab	31	Severe Acute Respiratory Infection	Influenza A and B Not Detected	4	≤ 7
1455	0	0-4	Female	Both Nasal and Throat Swab	31	Severe Acute Respiratory Infection	Influenza A and B Not Detected	4	≤ 7
1456	0	0-4	Male	Both Nasal and Throat Swab	31	Severe Acute Respiratory Infection	Influenza A and B Not Detected	4	≤ 7
1457	32	25-34	Male	Both Nasal and Throat Swab	31	Influenzalike Illness	Influenza A and B Not Detected	4	≤ 7
1458	25	25-34	Male	Both Nasal and Throat Swab	31	Influenzalike Illness	Influenza A and B Not Detected	4	≤ 7
1459	30	25-34	Female	Both Nasal and Throat Swab	31	Influenzalike Illness	Influenza A and B Not Detected	4	≤ 7
1460	4	0-4	Female	Both Nasal and Throat Swab	31	Severe Acute Respiratory Infection	Influenza A and B Not Detected	4	≤ 7
1461	0	0-4	Male	Both Nasal and Throat Swab	31	Severe Acute Respiratory Infection	Influenza A and B Not Detected	4	≤ 7
1462	1	0-4	Female	Both Nasal and Throat Swab	31	Severe Acute Respiratory Infection	Influenza A and B Not Detected	4	≤ 7
1463	6	5-14	Male	Both Nasal and Throat Swab	31	Severe Acute Respiratory Infection	Influenza A and B Not Detected	4	≤ 7
1464	2	0-4	Male	Both Nasal and Throat Swab	31	Severe Acute Respiratory Infection	Influenza A and B Not Detected	4	≤ 7
1465	0	0-4	Female	Both Nasal and Throat Swab	31	Severe Acute Respiratory Infection	Influenza A and B Not Detected	4	≤ 7
1466	1	0-4	Male	Both Nasal and Throat Swab	31	Severe Acute Respiratory Infection	Influenza A and B Not Detected	4	≤ 7
1467	2	0-4	Male	Both Nasal and Throat Swab	31	Severe Acute Respiratory Infection	Influenza A and B Not Detected	4	≤ 7
1468	0	0-4	Female	Both Nasal and Throat Swab	31	Severe Acute Respiratory Infection	Influenza A and B Not Detected	4	≤ 7
1469	0	0-4	Male	Both Nasal and Throat Swab	31	Severe Acute Respiratory Infection	Influenza A and B Not Detected	4	≤ 7
1470	14	5-14	Male	Both Nasal and Throat Swab	31	Severe Acute Respiratory Infection	Influenza A Detected	4	≤ 7
1471	0	0-4	Male	Both Nasal and Throat Swab	31	Severe Acute Respiratory Infection	Influenza A and B Not Detected	4	≤ 7
1472	1	0-4	Female	Both Nasal and Throat Swab	31	Severe Acute Respiratory Infection	Influenza A and B Not Detected	4	≤ 7
1473	3	0-4	Male	Both Nasal and Throat Swab	31	Severe Acute Respiratory Infection	Influenza A and B Not Detected	4	≤ 7
1474	0	0-4	Female	Both Nasal and Throat Swab	31	Severe Acute Respiratory Infection	Influenza A and B Not Detected	4	≤ 7
1475	1	0-4	Male	Both Nasal and Throat Swab	31	Severe Acute Respiratory Infection	Influenza A and B Not Detected	4	≤ 7
1476	0	0-4	Male	Both Nasal and Throat Swab	31	Influenzalike Illness	Influenza A and B Not Detected	4	≤ 7
1477	0	0-4	Female	Both Nasal and Throat Swab	31	Severe Acute Respiratory Infection	Influenza A and B Not Detected	4	≤ 7
1478	0	0-4	Female	Both Nasal and Throat Swab	31	Severe Acute Respiratory Infection	Influenza A and B Not Detected	4	≤ 7
1479	41	35-44	Male	Both Nasal and Throat Swab	31	Influenzalike Illness	Influenza A and B Not Detected	4	≤ 7
1480	34	25-34	Male	Both Nasal and Throat Swab	31	Influenzalike Illness	Non Human sample	4	≤ 7
1481	50	45-54	Male	Both Nasal and Throat Swab	31	Influenzalike Illness	Influenza A and B Not Detected	4	≤ 7
1482	17	15-24	Male	Both Nasal and Throat Swab	31	Influenzalike Illness	Influenza A and B Not Detected	4	≤ 7
1483	28	25-34	Female	Both Nasal and Throat Swab	31	Influenzalike Illness	Influenza A and B Not Detected	4	≤ 7
1484	38	35-44	Male	Both Nasal and Throat Swab	31	Influenzalike Illness	Influenza A and B Not Detected	4	≤ 7
1485	13	5-14	Male	Both Nasal and Throat Swab	31	Influenzalike Illness	Influenza A and B Not Detected	4	≤ 7
1486	66	≥65	Male	Both Nasal and Throat Swab	31	Influenzalike Illness	Influenza A and B Not Detected	4	≤ 7
1487	40	35-44	Female	Both Nasal and Throat Swab	31	Influenzalike Illness	Influenza A and B Not Detected	4	≤ 7
1488	3	0-4	Female	Both Nasal and Throat Swab	31	Influenzalike Illness	Influenza A and B Not Detected	6	≤ 7
1489	9	5-14	Male	Both Nasal and Throat Swab	31	Influenzalike Illness	Influenza A and B Not Detected	6	≤ 7
1490	25	25-34	Female	Both Nasal and Throat Swab	31	Influenzalike Illness	Influenza A and B Not Detected	6	≤ 7
1491	0	0-4	Male	Both Nasal and Throat Swab	31	Severe Acute Respiratory Infection	Influenza A Detected	6	≤ 7
1492	56	55-64	Female	Both Nasal and Throat Swab	31	Severe Acute Respiratory Infection	Influenza A Detected	6	≤ 7
1493	0	0-4	Male	Both Nasal and Throat Swab	31	Severe Acute Respiratory Infection	Influenza A and B Not Detected	6	≤ 7
1494	40	35-44	Female	Both Nasal and Throat Swab	31	Influenzalike Illness	Influenza A and B Not Detected	6	≤ 7
1495	0	0-4	Male	Both Nasal and Throat Swab	31	Influenzalike Illness	Influenza A and B Not Detected	6	≤ 7
1496	0	0-4	Female	Both Nasal and Throat Swab	31	Severe Acute Respiratory Infection	Influenza A and B Not Detected	6	≤ 7
1497	34	25-34	Male	Both Nasal and Throat Swab	31	Severe Acute Respiratory Infection	Influenza A and B Not Detected	6	≤ 7
1498	0	0-4	Female	Both Nasal and Throat Swab	31	Severe Acute Respiratory Infection	Influenza A and B Not Detected	6	≤ 7
1499	1	0-4	Female	Both Nasal and Throat Swab	31	Influenzalike Illness	Influenza A and B Not Detected	6	≤ 7
1500	80	≥65	Male	Both Nasal and Throat Swab	31	Severe Acute Respiratory Infection	Influenza A Detected	6	≤ 7
1501	68	≥65	Male	Both Nasal and Throat Swab	31	Severe Acute Respiratory Infection	Influenza A and B Not Detected	6	≤ 7
1502	76	≥65	Female	Both Nasal and Throat Swab	31	Severe Acute Respiratory Infection	Influenza A and B Not Detected	6	≤ 7
1503	0	0-4	Male	Both Nasal and Throat Swab	31	Severe Acute Respiratory Infection	Influenza A and B Not Detected	6	≤ 7
1504	23	15-24	Male	Both Nasal and Throat Swab	31	Severe Acute Respiratory Infection	Influenza A and B Not Detected	6	≤ 7
1505	0	0-4	Male	Both Nasal and Throat Swab	31	Severe Acute Respiratory Infection	Influenza A and B Not Detected	6	≤ 7
1506	26	25-34	Female	Both Nasal and Throat Swab	31	Influenzalike Illness	Influenza A and B Not Detected	6	≤ 7
1507	3	0-4	Female	Both Nasal and Throat Swab	31	Severe Acute Respiratory Infection	Influenza A and B Not Detected	6	≤ 7
1508	29	25-34	Male	Both Nasal and Throat Swab	31	Influenzalike Illness	Influenza A and B Not Detected	6	≤ 7
1509	0	0-4	Male	Both Nasal and Throat Swab	31	Influenzalike Illness	Influenza A and B Not Detected	5	≤ 7
1510	0	0-4	Male	Both Nasal and Throat Swab	31	Influenzalike Illness	Influenza A and B Not Detected	5	≤ 7
1511	38	35-44	Female	Both Nasal and Throat Swab	31	Influenzalike Illness	Influenza A and B Not Detected	5	≤ 7
1512	58	55-64	Female	Both Nasal and Throat Swab	31	Influenzalike Illness	Influenza A and B Not Detected	5	≤ 7
1513	55	55-64	Male	Both Nasal and Throat Swab	31	Influenzalike Illness	Influenza A and B Not Detected	5	≤ 7
1514	5	5-14	Male	Both Nasal and Throat Swab	31	Influenzalike Illness	Influenza A Detected	5	≤ 7
1515	1	0-4	Male	Both Nasal and Throat Swab	31	Influenzalike Illness	Influenza A and B Not Detected	5	≤ 7
1516	50	45-54	Female	Both Nasal and Throat Swab	31	Influenzalike Illness	Influenza A and B Not Detected	5	≤ 7
1517	40	35-44	Female	Both Nasal and Throat Swab	31	Influenzalike Illness	Influenza A and B Not Detected	5	≤ 7
1518	47	45-54	Female	Both Nasal and Throat Swab	31	Influenzalike Illness	Influenza A and B Not Detected	5	≤ 7
1519	57	55-64	Male	Both Nasal and Throat Swab	39	Influenzalike Illness	Influenza A Detected	143	>7
1520	0	0-4	Female	Both Nasal and Throat Swab	42	Influenzalike Illness	Influenza A and B Not Detected	89	>7
1521	0	0-4	Male	Both Nasal and Throat Swab	42	Influenzalike Illness	Influenza A and B Not Detected	89	>7
1522	2	0-4	Female	Both Nasal and Throat Swab	42	Influenzalike Illness	Influenza A and B Not Detected	89	>7
1523	5	5-14	Male	Both Nasal and Throat Swab	42	Influenzalike Illness	Influenza A and B Not Detected	89	>7
1524	41	35-44	Male	Both Nasal and Throat Swab	46	Influenzalike Illness	Influenza A and B Not Detected	58	>7
1525	56	55-64	Male	Both Nasal and Throat Swab	46	Influenzalike Illness	Influenza A and B Not Detected	58	>7
1526	32	25-34	Female	Both Nasal and Throat Swab	46	Influenzalike Illness	Influenza A and B Not Detected	58	>7
1527	46	45-54	Female	Both Nasal and Throat Swab	46	Influenzalike Illness	Influenza A and B Not Detected	58	>7
1528	55	55-64	Male	Both Nasal and Throat Swab	46	Influenzalike Illness	Influenza A and B Not Detected	58	>7
1529	58	55-64	Female	Both Nasal and Throat Swab	46	Influenzalike Illness	Influenza A and B Not Detected	58	>7
1530	21	15-24	Male	Both Nasal and Throat Swab	46	Influenzalike Illness	Influenza A and B Not Detected	58	>7
1531	55	55-64	Female	Both Nasal and Throat Swab	46	Influenzalike Illness	Influenza A and B Not Detected	58	>7
1532	31	25-34	Male	Both Nasal and Throat Swab	46	Influenzalike Illness	Influenza A and B Not Detected	58	>7
1533	40	35-44	Male	Both Nasal and Throat Swab	46	Influenzalike Illness	Influenza A and B Not Detected	58	>7
1534	31	25-34	Female	Both Nasal and Throat Swab	46	Influenzalike Illness	Influenza A and B Not Detected	58	>7
1535	22	15-24	Male	Both Nasal and Throat Swab	46	Influenzalike Illness	Influenza A and B Not Detected	58	>7
1536	32	25-34	Female	Both Nasal and Throat Swab	46	Influenzalike Illness	Influenza A and B Not Detected	58	>7
1537	19	15-24	Female	Both Nasal and Throat Swab	46	Influenzalike Illness	Influenza A and B Not Detected	58	>7
1538	21	15-24	Male	Both Nasal and Throat Swab	46	Influenzalike Illness	Influenza A and B Not Detected	58	>7
1539	44	35-44	Male	Both Nasal and Throat Swab	46	Influenzalike Illness	Influenza A and B Not Detected	58	>7
1540	4	0-4	Male		49	Influenzalike Illness	Influenza A and B Not Detected	34	>7
1541	70	≥65	Male	Both Nasal and Throat Swab	49	Influenzalike Illness	Influenza B Detected	33	>7
1542	19	15-24	Male	Both Nasal and Throat Swab	49	Influenzalike Illness	Influenza A and B Not Detected	33	>7
1543	14	5-14	Male	Both Nasal and Throat Swab	49	Influenzalike Illness	Influenza A and B Not Detected	33	>7
1544	48	45-54	Male	Both Nasal and Throat Swab	49	Influenzalike Illness	Influenza A and B Not Detected	33	>7
1545	41	35-44	Male	Both Nasal and Throat Swab	49	Influenzalike Illness	Influenza A and B Not Detected	33	>7
1546	84	≥65	Female	Both Nasal and Throat Swab	49	Influenzalike Illness	Influenza A and B Not Detected	33	>7
1547	4	0-4	Male	Both Nasal and Throat Swab	49	Influenzalike Illness	Influenza A and B Not Detected	33	>7
1548	3	0-4	Male	Both Nasal and Throat Swab	49	Influenzalike Illness	Influenza A and B Not Detected	33	>7
1549	30	25-34	Male	Both Nasal and Throat Swab	49	Influenzalike Illness	Influenza A and B Not Detected	33	>7
1550	60	55-64	Male	Both Nasal and Throat Swab	49	Influenzalike Illness	Influenza A and B Not Detected	33	>7
1551	2	0-4	Male	Both Nasal and Throat Swab	49	Influenzalike Illness	Influenza A and B Not Detected	33	>7
1552	2	0-4	Male	Both Nasal and Throat Swab	49	Influenzalike Illness	Influenza A and B Not Detected	33	>7
1553	4	0-4	Male	Both Nasal and Throat Swab	49	Influenzalike Illness	Influenza B Detected	33	>7
1554	2	0-4	Male	Both Nasal and Throat Swab	49	Influenzalike Illness	Influenza A and B Not Detected	33	>7
1555	2	0-4	Male	Both Nasal and Throat Swab	49	Influenzalike Illness	Influenza A and B Not Detected	33	>7
1556	2	0-4	Male	Both Nasal and Throat Swab	49	Influenzalike Illness	Influenza A and B Not Detected	33	>7
1557	2	0-4	Female	Both Nasal and Throat Swab	49	Influenzalike Illness	Influenza A and B Not Detected	33	>7
1558	1	0-4	Male	Both Nasal and Throat Swab	49	Influenzalike Illness	Influenza A and B Not Detected	33	>7
1559	2	0-4	Female	Both Nasal and Throat Swab	49	Influenzalike Illness	Influenza A and B Not Detected	33	>7
1560	32	25-34	Female	Both Nasal and Throat Swab	49	Influenzalike Illness	Influenza A and B Not Detected	33	>7
1561	7	5-14	Male	Both Nasal and Throat Swab	49	Influenzalike Illness	Influenza A and B Not Detected	33	>7
1562	7	5-14	Male	Both Nasal and Throat Swab	49	Influenzalike Illness	Influenza A and B Not Detected	33	>7
1563	0	0-4	Male	Both Nasal and Throat Swab	49	Influenzalike Illness	Influenza A and B Not Detected	33	>7
1564	2	0-4	Male	Both Nasal and Throat Swab	49	Influenzalike Illness	Influenza A and B Not Detected	33	>7
1565	1	0-4	Female	Both Nasal and Throat Swab	49	Influenzalike Illness	Influenza A and B Not Detected	33	>7
1566	1	0-4	Male	Both Nasal and Throat Swab	49	Influenzalike Illness	Non Human sample	33	>7
1567	0	0-4	Female	Both Nasal and Throat Swab	49	Influenzalike Illness	Influenza A and B Not Detected	33	>7
1568	1	0-4	Female	Both Nasal and Throat Swab	49	Influenzalike Illness	Influenza A and B Not Detected	33	>7
1569	0	0-4	Male	Both Nasal and Throat Swab	49	Influenzalike Illness	Influenza A Detected	33	>7
1570	1	0-4	Male	Both Nasal and Throat Swab	49	Influenzalike Illness	Influenza A Detected	33	>7
1571	3	0-4	Female	Both Nasal and Throat Swab	49	Influenzalike Illness	Influenza A and B Not Detected	33	>7
1572	0	0-4	Female	Both Nasal and Throat Swab	49	Influenzalike Illness	Influenza A and B Not Detected	33	>7
1573	1	0-4	Female	Both Nasal and Throat Swab	49	Influenzalike Illness	Influenza A and B Not Detected	33	>7
1574	0	0-4	Female	Both Nasal and Throat Swab	49	Influenzalike Illness	Influenza A and B Not Detected	33	>7
1575	0	0-4	Male	Both Nasal and Throat Swab	49	Influenzalike Illness	Influenza A and B Not Detected	33	>7
1576	4	0-4	Female	Both Nasal and Throat Swab	49	Influenzalike Illness	Influenza B Detected	33	>7
1577	42	35-44	Female	Both Nasal and Throat Swab	49	Influenzalike Illness	Influenza B Detected	33	>7
1578	2	0-4	Male	Both Nasal and Throat Swab	49	Influenzalike Illness	Influenza A and B Not Detected	33	>7
1579	0	0-4	Male	Both Nasal and Throat Swab	49	Influenzalike Illness	Influenza A and B Not Detected	33	>7
1580	2	0-4	Male	Both Nasal and Throat Swab	49	Influenzalike Illness	Influenza A and B Not Detected	33	>7
1581	4	0-4	Female	Both Nasal and Throat Swab	49	Influenzalike Illness	Influenza A and B Not Detected	33	>7
1582	34	25-34	Female	Both Nasal and Throat Swab	49	Influenzalike Illness	Influenza A and B Not Detected	33	>7
1583	7	5-14	Male	Both Nasal and Throat Swab	49	Influenzalike Illness	Influenza A and B Not Detected	33	>7
1584	30	25-34	Male	Both Nasal and Throat Swab	49	Influenzalike Illness	Influenza A and B Not Detected	33	>7
1585	26	25-34	Female	Both Nasal and Throat Swab	49	Influenzalike Illness	Influenza A and B Not Detected	33	>7
1586	18	15-24	Male	Both Nasal and Throat Swab	49	Influenzalike Illness	Influenza A and B Not Detected	33	>7
1587	2	0-4	Male	Both Nasal and Throat Swab	49	Influenzalike Illness	Influenza A and B Not Detected	33	>7
1588	1	0-4	Female	Both Nasal and Throat Swab	49	Influenzalike Illness	Influenza A and B Not Detected	33	>7
1589	0	0-4	Female	Both Nasal and Throat Swab	49	Influenzalike Illness	Influenza A and B Not Detected	33	>7
1590	0	0-4	Female	Both Nasal and Throat Swab	49	Influenzalike Illness	Influenza A and B Not Detected	33	>7
1591	1	0-4	Female	Both Nasal and Throat Swab	49	Influenzalike Illness	Influenza A and B Not Detected	33	>7
1592	0	0-4	Male	Both Nasal and Throat Swab	49	Influenzalike Illness	Influenza A and B Not Detected	33	>7
1593	1	0-4	Male	Both Nasal and Throat Swab	49	Influenzalike Illness	Influenza A and B Not Detected	33	>7
1594	0	0-4	Female	Both Nasal and Throat Swab	49	Influenzalike Illness	Influenza A and B Not Detected	33	>7
1595	0	0-4	Female	Both Nasal and Throat Swab	49	Influenzalike Illness	Influenza A and B Not Detected	33	>7
1596	0	0-4	Male	Both Nasal and Throat Swab	49	Influenzalike Illness	Influenza A and B Not Detected	33	>7
1597	2	0-4	Male	Both Nasal and Throat Swab	49	Influenzalike Illness	Influenza A and B Not Detected	33	>7
1598	0	0-4	Male	Both Nasal and Throat Swab	49	Influenzalike Illness	Influenza A and B Not Detected	33	>7
1599	2	0-4	Female	Both Nasal and Throat Swab	49	Influenzalike Illness	Influenza A Detected	33	>7
1600	0	0-4	Male	Both Nasal and Throat Swab	49	Influenzalike Illness	Influenza A and B Not Detected	33	>7
1601	0	0-4	Male	Both Nasal and Throat Swab	49	Influenzalike Illness	Influenza A and B Not Detected	33	>7
1602	2	0-4	Male	Both Nasal and Throat Swab	49	Influenzalike Illness	Influenza A and B Not Detected	33	>7
1603	0	0-4	Male	Both Nasal and Throat Swab	49	Influenzalike Illness	Influenza A and B Not Detected	33	>7
1604	1	0-4	Male	Both Nasal and Throat Swab	49	Influenzalike Illness	Influenza A and B Not Detected	33	>7
1605	1	0-4	Female	Both Nasal and Throat Swab	49	Influenzalike Illness	Influenza B Detected	33	>7
1606	2	0-4	Male	Both Nasal and Throat Swab	49	Influenzalike Illness	Influenza B Detected	33	>7
1607	0	0-4	Female	Both Nasal and Throat Swab	49	Influenzalike Illness	Influenza B Detected	33	>7
1608	0	0-4	Female	Both Nasal and Throat Swab	49	Influenzalike Illness	Influenza B Detected	33	>7
1609	0	0-4	Female	Both Nasal and Throat Swab	49	Influenzalike Illness	Influenza A and B Not Detected	33	>7
1610	1	0-4	Female	Both Nasal and Throat Swab	49	Influenzalike Illness	Influenza A and B Not Detected	33	>7
1611	0	0-4	Female	Both Nasal and Throat Swab	49	Influenzalike Illness	Influenza A Detected	33	>7
1612	1	0-4	Female	Both Nasal and Throat Swab	49	Influenzalike Illness	Influenza A and B Not Detected	33	>7
1613	0	0-4	Male	Both Nasal and Throat Swab	49	Influenzalike Illness	Influenza A and B Not Detected	33	>7
1614	1	0-4	Male	Both Nasal and Throat Swab	49	Influenzalike Illness	Influenza B Detected	33	>7
1615	0	0-4	Male	Both Nasal and Throat Swab	49	Influenzalike Illness	Influenza A and B Not Detected	33	>7
1616	0	0-4	Female	Both Nasal and Throat Swab	49	Influenzalike Illness	Influenza B Detected	33	>7
1617	2	0-4	Female	Both Nasal and Throat Swab	49	Influenzalike Illness	Influenza B Detected	33	>7
1618	0	0-4	Female	Both Nasal and Throat Swab	49	Influenzalike Illness	Influenza B Detected	33	>7
1619	1	0-4	Female	Both Nasal and Throat Swab	49	Influenzalike Illness	Influenza B Detected	33	>7
1620	0	0-4	Female	Both Nasal and Throat Swab	49	Influenzalike Illness	Influenza A and B Not Detected	33	>7
1621	1	0-4	Male	Both Nasal and Throat Swab	49	Influenzalike Illness	Influenza B Detected	33	>7
1622	1	0-4	Female	Both Nasal and Throat Swab	49	Influenzalike Illness	Influenza B Detected	33	>7
1623	1	0-4	Male	Both Nasal and Throat Swab	49	Influenzalike Illness	Influenza A and B Not Detected	33	>7
1624	0	0-4	Male	Both Nasal and Throat Swab	49	Influenzalike Illness	Influenza A and B Not Detected	33	>7
1625	14	5-14	Female	Both Nasal and Throat Swab	49	Influenzalike Illness	Influenza A and B Not Detected	33	>7
1626	3	0-4	Male	Both Nasal and Throat Swab	49	Influenzalike Illness	Influenza A and B Not Detected	33	>7
1627	4	0-4	Female	Both Nasal and Throat Swab	49	Influenzalike Illness	Influenza A and B Not Detected	33	>7
1628	3	0-4	Female	Both Nasal and Throat Swab	49	Influenzalike Illness	Influenza A and B Not Detected	33	>7
1629	12	5-14	Female	Both Nasal and Throat Swab	49	Influenzalike Illness	Influenza A and B Not Detected	33	>7
1630	55	55-64	Female	Both Nasal and Throat Swab	50	Influenzalike Illness	Influenza A and B Not Detected	28	>7
1631	22	15-24	Male	Both Nasal and Throat Swab	50	Influenzalike Illness	Influenza A and B Not Detected	28	>7
1632	29	25-34	Female	Both Nasal and Throat Swab	50	Influenzalike Illness	Influenza A and B Not Detected	28	>7
1633	70	≥65	Female	Both Nasal and Throat Swab	50	Influenzalike Illness	Influenza A and B Not Detected	28	>7
1634	30	25-34	Male	Both Nasal and Throat Swab	50	Influenzalike Illness	Influenza A and B Not Detected	28	>7
1635	0	0-4	Male	Both Nasal and Throat Swab	50	Influenzalike Illness	Influenza A and B Not Detected	28	>7
1636	22	15-24	Female	Both Nasal and Throat Swab	50	Influenzalike Illness	Influenza A and B Not Detected	28	>7
1637	6	5-14	Female	Both Nasal and Throat Swab	50	Influenzalike Illness	Influenza A Detected	28	>7
1638	22	15-24	Male	Both Nasal and Throat Swab	50	Influenzalike Illness	Influenza B Detected	28	>7
1639	37	35-44	Female	Both Nasal and Throat Swab	50	Influenzalike Illness	Influenza B Detected	28	>7
1640	0	0-4	Female	Both Nasal and Throat Swab	50	Influenzalike Illness	Influenza B Detected	28	>7
1641	2	0-4	Female	Both Nasal and Throat Swab	50	Influenzalike Illness	Influenza B Detected	28	>7
1642	28	25-34	Male	Both Nasal and Throat Swab	50	Influenzalike Illness	Influenza B Detected	28	>7
1643	11	5-14	Male	Both Nasal and Throat Swab	50	Influenzalike Illness	Influenza B Detected	28	>7
1644	55	55-64	Female	Both Nasal and Throat Swab	50	Influenzalike Illness	Influenza A Detected	29	>7
1645	10	5-14	Male	Both Nasal and Throat Swab	50	Influenzalike Illness	Influenza A Detected	29	>7
1646	35	35-44	Male	Both Nasal and Throat Swab	50	Influenzalike Illness	Influenza A and B Not Detected	29	>7
1647	6	5-14	Female	Both Nasal and Throat Swab	50	Influenzalike Illness	Influenza A and B Not Detected	29	>7
1648	50	45-54	Female	Both Nasal and Throat Swab	50	Influenzalike Illness	Influenza A and B Not Detected	29	>7
1649	4	0-4	Male	Both Nasal and Throat Swab	50	Influenzalike Illness	Influenza A and B Not Detected	29	>7
1650	20	15-24	Male	Both Nasal and Throat Swab	50	Influenzalike Illness	Influenza A and B Not Detected	29	>7
1651	64	55-64	Female	Both Nasal and Throat Swab	50	Influenzalike Illness	Influenza A and B Not Detected	29	>7
1652	28	25-34	Male	Both Nasal and Throat Swab	50	Influenzalike Illness	Influenza B Detected	29	>7
1653	5	5-14	Female	Both Nasal and Throat Swab	50	Influenzalike Illness	Influenza B Detected	29	>7
1654	20	15-24	Female	Both Nasal and Throat Swab	50	Influenzalike Illness	Influenza A and B Not Detected	29	>7
1655	0	0-4	Male	Both Nasal and Throat Swab	50	Influenzalike Illness	Influenza A and B Not Detected	29	>7
1656	3	0-4	Female	Both Nasal and Throat Swab	50	Influenzalike Illness	Influenza A and B Not Detected	29	>7
1657	31	25-34	Female	Both Nasal and Throat Swab	50	Influenzalike Illness	Influenza A and B Not Detected	29	>7
1658	7	5-14	Female	Both Nasal and Throat Swab	50	Influenzalike Illness	Influenza A and B Not Detected	29	>7
1659	18	15-24	Male	Both Nasal and Throat Swab	50	Influenzalike Illness	Influenza A and B Not Detected	29	>7
1660	0	0-4	Male	Both Nasal and Throat Swab	51	Influenzalike Illness	Influenza A Detected	21	>7
1661	61	55-64	Male	Both Nasal and Throat Swab	51	Influenzalike Illness	Influenza A Detected	21	>7
1662	52	45-54	Male	Both Nasal and Throat Swab	51	Influenzalike Illness	Influenza A Detected	21	>7
1663	12	5-14	Female	Both Nasal and Throat Swab	51	Influenzalike Illness	Influenza A Detected	21	>7
1664	14	5-14	Female	Both Nasal and Throat Swab	51	Influenzalike Illness	Influenza A Detected	21	>7
1665	66	≥65	Female	Both Nasal and Throat Swab	51	Influenzalike Illness	Influenza A Detected	21	>7
1666	7	5-14	Female	Both Nasal and Throat Swab	51	Influenzalike Illness	Influenza A Detected	21	>7
1667	80	≥65	Female	Both Nasal and Throat Swab	51	Severe Acute Respiratory Infection	Influenza A Detected	21	>7
1668	23	15-24	Male	Both Nasal and Throat Swab	51	Severe Acute Respiratory Infection	Influenza A Detected	21	>7
1669	4	0-4	Male	Both Nasal and Throat Swab	51	Severe Acute Respiratory Infection	Influenza A Detected	21	>7
1670	0	0-4	Male	Both Nasal and Throat Swab	51	Severe Acute Respiratory Infection	Influenza A Detected	21	>7
1671	1	0-4	Female	Both Nasal and Throat Swab	51	Severe Acute Respiratory Infection	Influenza A Detected	21	>7
1672	0	0-4	Male	Both Nasal and Throat Swab	51	Severe Acute Respiratory Infection	Influenza A Detected	21	>7
1673	24	15-24	Female	Both Nasal and Throat Swab	51	Influenzalike Illness	Influenza A Detected	21	>7
1674	59	55-64	Male	Both Nasal and Throat Swab	51	Influenzalike Illness	Influenza A Detected	21	>7
1675	10	5-14	Male	Both Nasal and Throat Swab	51	Influenzalike Illness	Influenza A Detected	21	>7
1676	3	0-4	Female	Both Nasal and Throat Swab	51	Influenzalike Illness	Influenza A Detected	21	>7
1677	17	15-24	Male	Both Nasal and Throat Swab	51	Influenzalike Illness	Influenza A Detected	21	>7
1678	39	35-44	Female	Both Nasal and Throat Swab	51	Influenzalike Illness	Influenza A Detected	21	>7
1679	0	0-4	Female	Both Nasal and Throat Swab	51	Influenzalike Illness	Influenza A and B Not Detected	21	>7
1680	15	15-24	Female	Both Nasal and Throat Swab	51	Influenzalike Illness	Influenza A and B Not Detected	21	>7
1681	4	0-4	Male	Both Nasal and Throat Swab	51	Influenzalike Illness	Influenza A Detected	21	>7
1682	17	15-24	Male	Both Nasal and Throat Swab	51	Influenzalike Illness	Influenza A and B Not Detected	21	>7
1683	35	35-44	Female	Both Nasal and Throat Swab	51	Influenzalike Illness	Influenza A and B Not Detected	21	>7
1684	3	0-4	Male	Both Nasal and Throat Swab	51	Influenzalike Illness	Influenza A and B Not Detected	21	>7
1685	31	25-34	Female	Both Nasal and Throat Swab	51	Influenzalike Illness	Influenza A Detected	21	>7
1686	20	15-24	Female	Both Nasal and Throat Swab	51	Influenzalike Illness	Influenza A and B Not Detected	21	>7
1687	35	35-44	Male	Both Nasal and Throat Swab	51	Influenzalike Illness	Influenza A Detected	21	>7
1688	48	45-54	Female	Both Nasal and Throat Swab	51	Influenzalike Illness	Influenza A Detected	21	>7
1689	53	45-54	Female	Both Nasal and Throat Swab	51	Influenzalike Illness	Influenza A Detected	21	>7
1690	2	0-4	Female	Both Nasal and Throat Swab	51	Influenzalike Illness	Influenza A Detected	20	>7
1691	41	35-44	Female	Both Nasal and Throat Swab	51	Influenzalike Illness	Influenza A Detected	20	>7
1692	32	25-34	Male	Both Nasal and Throat Swab	51	Influenzalike Illness	Influenza A Detected	20	>7
1693	2	0-4	Male	Both Nasal and Throat Swab	51	Influenzalike Illness	Influenza B Detected	20	>7
1694	20	15-24	Female	Both Nasal and Throat Swab	51	Influenzalike Illness	Influenza B Detected	20	>7
1695	4	0-4	Female	Both Nasal and Throat Swab	51	Influenzalike Illness	Influenza B Detected	20	>7
1696	36	35-44	Female	Both Nasal and Throat Swab	51	Influenzalike Illness	Influenza B Detected	20	>7
1697	20	15-24	Female	Both Nasal and Throat Swab	51	Influenzalike Illness	Influenza A and B Not Detected	20	>7
1698	23	15-24	Male	Both Nasal and Throat Swab	51	Influenzalike Illness	Influenza A Detected	20	>7
1699	2	0-4	Female	Both Nasal and Throat Swab	51	Influenzalike Illness	Influenza A Detected	20	>7
1700	30	25-34	Female	Both Nasal and Throat Swab	51	Influenzalike Illness	Influenza A and B Not Detected	20	>7
1701	10	5-14	Female	Both Nasal and Throat Swab	51	Influenzalike Illness	Influenza A and B Not Detected	20	>7
1702	45	45-54	Male	Both Nasal and Throat Swab	51	Influenzalike Illness	Influenza A and B Not Detected	20	>7
1703	66	≥65	Female	Both Nasal and Throat Swab	51	Influenzalike Illness	Influenza A and B Not Detected	20	>7
1704	3	0-4	Female	Both Nasal and Throat Swab	51	Influenzalike Illness	Influenza A and B Not Detected	20	>7
1705	32	25-34	Female	Both Nasal and Throat Swab	52	Influenzalike Illness	Influenza A Detected	13	>7
1706	1	0-4	Female	Both Nasal and Throat Swab	52	Influenzalike Illness	Influenza A Detected	13	>7
1707	85	≥65	Male	Both Nasal and Throat Swab	52	Influenzalike Illness	Influenza A Detected	13	>7
1708	7	5-14	Female	Both Nasal and Throat Swab	52	Influenzalike Illness	Influenza A and B Not Detected	14	>7
1709	0	0-4	Female	Both Nasal and Throat Swab	52	Severe Acute Respiratory Infection	Influenza A and B Not Detected	14	>7
1710	1	0-4	Male	Both Nasal and Throat Swab	52	Severe Acute Respiratory Infection	Influenza A and B Not Detected	14	>7
1711	1	0-4	Female	Both Nasal and Throat Swab	52	Severe Acute Respiratory Infection	Influenza A and B Not Detected	14	>7
1712	2	0-4	Female	Both Nasal and Throat Swab	52	Influenzalike Illness	Influenza A and B Not Detected	14	>7
1713	0	0-4	Male	Both Nasal and Throat Swab	52	Severe Acute Respiratory Infection	Influenza A and B Not Detected	14	>7
1714	0	0-4	Male	Both Nasal and Throat Swab	52	Severe Acute Respiratory Infection	Influenza A and B Not Detected	14	>7
1715	0	0-4	Male	Both Nasal and Throat Swab	52	Severe Acute Respiratory Infection	Influenza A and B Not Detected	14	>7
1716	0	0-4	Female	Both Nasal and Throat Swab	52	Severe Acute Respiratory Infection	Influenza A and B Not Detected	14	>7
1717	1	0-4	Female	Both Nasal and Throat Swab	52	Severe Acute Respiratory Infection	Influenza A and B Not Detected	14	>7
1718	31	25-34	Male	Both Nasal and Throat Swab	53	Influenzalike Illness	Influenza B Detected	8	>7
1719	33	25-34	Female	Both Nasal and Throat Swab	53	Influenzalike Illness	Influenza A and B Not Detected	8	>7
1720	22	15-24	Female	Both Nasal and Throat Swab	53	Influenzalike Illness	Influenza A and B Not Detected	8	>7
1721	41	35-44	Male	Both Nasal and Throat Swab	53	Influenzalike Illness	Influenza A and B Not Detected	8	>7
1722	56	55-64	Female	Both Nasal and Throat Swab	53	Influenzalike Illness	Influenza A Detected	8	>7
1723	27	25-34	Male	Both Nasal and Throat Swab	53	Influenzalike Illness	Influenza A Detected	8	>7
1724	7	5-14	Female	Both Nasal and Throat Swab	53	Influenzalike Illness	Influenza A Detected	8	>7
1725	11	5-14	Male	Both Nasal and Throat Swab	53	Influenzalike Illness	Influenza A Detected	8	>7
1726	49	45-54	Male	Both Nasal and Throat Swab	53	Influenzalike Illness	Influenza A Detected	8	>7
1727	39	35-44	Female	Both Nasal and Throat Swab	53	Influenzalike Illness	Influenza A and B Not Detected	8	>7
1728	22	15-24	Male	Both Nasal and Throat Swab	53	Influenzalike Illness	Influenza A and B Not Detected	8	>7
1729	44	35-44	Male	Both Nasal and Throat Swab	53	Influenzalike Illness	Influenza A and B Not Detected	8	>7
1730	33	25-34	Male	Both Nasal and Throat Swab	53	Influenzalike Illness	Influenza A and B Not Detected	8	>7
1731	34	25-34	Female	Both Nasal and Throat Swab	53	Influenzalike Illness	Influenza A and B Not Detected	8	>7
