# Supplementary material for: Evaluation of the influenza-like illness sentinel surveillance system: A national perspective in Tanzania from January to December 2019
Source: PLoS One. 2023 Mar 20;18(3):e0283043. doi: 10.1371/journal.pone.0283043 (PMC10027206; doi:10.1371/journal.pone.0283043)
Supplement: S4 File — (ZIP) [file pone.0283043.s005.zip › NIC analysis_S4_File.xlsx]

## Sheet: System attributes
	Fields	% of blanks
	Patient Identification number	0.0361
	Name of the Patient	0.0145
	Age	0.0265
	Sex	0.0169
	Address	0.041
	Case definition used (SARI/ILI)	0.147
	Date of sample collection	0.1084
	Sample collector	0.0024
	Name of test requester	0.0024
	EQA Panel	EQA Results
	Panel 19-2020	1
	Panel 18-2019	0.9
	Panel 17-2018	1
	Panel 16-2017	1
	Panel 15-2016	1
	Panel 14-2015	1
	Panel 13-2014	1
	Panel 12-2013	1
	Completeness	0.6048
	Incompleteness	0.3952
	Timeliness of reporting								SARI cases Admission -2019							SARI cases Admission -2019							SARI cases Admission -2019
	Month -2019	Request test	within TAT	% within TAT		TAT captured	Target TAT		Sentinel site-A							Sentinel site-B							Sentinel site-C
	2019-01-01	279	93	33.3333	2019-01-01	0.33	0.9		Month	Admiss.	Sample collected	sample sent	Sample received NIC	% collection		Month	Admiss.	Sample collected	sample sent	Sample received NPHL	% of collection		Month	Admiss.	Sample collected	sample sent	Sample received NPHL	% of collection
	2019-02-01	317	208	65.6151	2019-02-01	0.66	0.9		2019-01-01	230	17	51	35	7.3913		2019-01-01	7	7	7	5	100		2019-01-01	121	36	51	48	29.7521
	2019-03-01	311	129	41.4791	2019-03-01	0.41	0.9		2019-02-01	150	16	22	54	10.6667		2019-02-01	18	18	18	8	100		2019-02-01	132	51	78	62	38.6364
	2019-04-01	130	0	0	2019-04-01	0	0.9		2019-03-01	125	16	26	14	12.8		2019-03-01	2	2	2	15	100		2019-03-01	146	32	47	59	21.9178
	2019-05-01	235	97	41.2766	2019-05-01	0.41	0.9		2019-04-01	87	15	21	23	17.2414		2019-04-01	6	6	6	7	100		2019-04-01	125	51	82	30	40.8
	2019-06-01	27	0	0	2019-06-01	0	0.9		2019-05-01	50	8	12	24	16		2019-05-01	0	0	0	0	#DIV/0!		2019-05-01	112	26	41	111	23.2143
	2019-07-01	114	1	0.877193	2019-07-01	0.01	0.9		2019-06-01	60	4	10	0	6.66667		2019-06-01	13	13	13	0	100		2019-06-01	143	13	20	0	9.09091
	2019-08-01	105	105	100	2019-08-01	1	0.9		2019-07-01	85	0	1	0	0		2019-07-01	10	10	10	21	100		2019-07-01	129	50	71	18	38.7597
	2019-09-01	1	1	100	2019-09-01	1	0.9		2019-08-01	65	4	4	0	6.15385		2019-08-01	8	8	8	0	100		2019-08-01	138	11	16	65	7.97101
	2019-10-01	4	0	0	2019-10-01	0	0.9		2019-09-01	68	4	4	0	5.88235		2019-09-01	6	6	6	0	100		2019-09-01	117	38	63	0	32.4786
	2019-11-01	16	0	0	2019-11-01	0	0.9		2019-10-01	57	18	18	0	31.5789		2019-10-01	9	9	9	0	100		2019-10-01	121	17	24	4	14.0496
	2019-12-01	192	0	0	2019-12-01	0	0.9		2019-11-01	102	19	24	0	18.6275		2019-11-01	0	0	0	0	#DIV/0!		2019-11-01	131	34	46	0	25.9542
	Total	1731	634	36.6262		0.55			2019-12-01	107	1	3	10	0.934579		2019-12-01	0	0	0	0	#DIV/0!		2019-12-01	123	40	47	50	32.5203
				54.65					total	1186	122	196	160	10.2867		total	79	79	79	56	100		total	1538	399	586	447	25.9428
									AV	98	10	16	13	10.2041		AV	6	6	6	5	100		AV	128.2	33.2	48.8	37.3	25.897
										1064
											std	15.6724
																		std	6.28188						std	28.982
											mean	16.3						mean	6.5						mean	6.5
											Consistency	0.816						consistency	0.709						consistency	0.763
											Target	≥95%						Target	≥95%						Target	≥95%
											% Discrepancy	0.184						% Discrepancy	0.291						%Discrepancy	0.237
											Overral average = 76.30%
